# Supplementary material for: DUX4 Binding to Retroelements Creates Promoters That Are Active in FSHD Muscle and Testis
Source: PLoS Genet. 2013 Nov 21;9(11):e1003947. doi: 10.1371/journal.pgen.1003947 (PMC3836709; doi:10.1371/journal.pgen.1003947)
Supplement: Dataset S1 — 5′ RACE sequences. For HEY1, PPCS and NT5C1B, we provide the sequence of the 5′ RACE clone that extends furthest upstream, in fasta format. (TXT) [file pgen.1003947.s001.txt]

>HEY1_RACE_clone1-3
TCTGGGAAGATGTAGTTGGGGACATGGAACCTAGAGCCGAACTCAAGTTT
CGTTCCGCAGGCTGCTTTTATCTGCGTTCCCTTGCAGAAGAGATACTCCA
GATGTCATGTCTTATTTCCTCTGGATCCAGACATGAGTACAGGAAGAGCT
CATCTGAGGACAAGGAGCAGTATTCAGACTCTCTCCTTCCTCCCTGAGTT
CCACATGGCTGGGGAGGTCTCACAGTCTCATAGCTGAAGGCAAAAAAGGA
GCAAAGGCACTTCTTACATGGCAGCAGACAAGAGAGCATGTGCAGGAGAA
CTGCCCTTTATAAAACCATCAGCTCTCATGAGACTCATTCACT
>PPCS_RACE_clone30-2
ACAGCCGCAGCCAGGTAAAACATCGCAGAAGGGCCTTCAGTGATGAACAG
AACAACTAGATGAAAGATCCAGTATCCCACTCTCAGCAATGAATAGAACA
ATGTATTAGTCTGCTAGCACTGTCACAATCAAATATCACAAACTGGGTGG
CTCAAACAGCATATATTTATTTCCTCACAGCTCTGGAGGCTGGGAAGTCC
AAGATCAAGGGGTCAGCAGGTTTGGTTTCTTCTGAGGCCTCTCTTCCTGG
CTTTCAGATGGCTGCCTTCCTACAGTGTCTTCACATGGTCCTTTGTGTGC
AAGCATGCCTGGTAT
>NT5C1B_RACE_clone32-3
GGACGGAAGTCCAAGTTGCTGGATGTCAACCAGGGAATCACCCTCAGCTC
CTAGAGGCCACTCTCAGGCCCTTGCTCTATGGCCCCCTCCATCCCATTAG
TGGAGAATCTTCCTTGTGCTGAGATTTTCTACTCCTTCAGTCCATGTCAG
TGTCC
