# Supplementary material for: DUX4 Binding to Retroelements Creates Promoters That Are Active in FSHD Muscle and Testis
Source: PLoS Genet. 2013 Nov 21;9(11):e1003947. doi: 10.1371/journal.pgen.1003947 (PMC3836709; doi:10.1371/journal.pgen.1003947)
Supplement: Table S1 — DUX4-binding site locations in the hg19 version of the human genome assembly. The “repetitive element” column shows whether the peak's best DUX4 motif is in unique sequence, or if not what kind of repetitive element it is in. The last two columns show results from differential expression analysis of the peak plus 1 kb of flanking sequence on each side, comparing expression levels in myoblasts transduced with lentivirus carrying DUX4 to control myoblasts. (XLSX) [file pgen.1003947.s014.xlsx]

## Sheet: supplementaryTable1.csv
Supplementary Table 1. DUX4-binding site locations in the hg19 version of the human genome assembly.
chromosome	peak start	peak end	maximum peak height	number of DUX4 motifs	start, best DUX4 motif	end, best DUX4 motif	repetitive element?	log2 fold-change with DUX4 over-expression	FDR-adjusted p-value
chr1	730094	730444	58	1	730257	730273	Unique	-0.53	1
chr1	824241	824657	285	1	824423	824439	MSTD	Inf	0.89
chr1	1050451	1050807	103	1	1050620	1050636	Unique	0.87	0.976
chr1	1094213	1094581	102	1	1094397	1094413	Unique	Not expressed	Not expressed
chr1	1333296	1333807	131	1	1333546	1333562	Unique	0.83	0.736
chr1	1545472	1545827	147	1	1545645	1545661	THE1C	0.61	1
chr1	1713989	1714351	109	1	1714160	1714176	Unique	Not expressed	Not expressed
chr1	1722971	1723318	71	1	1723137	1723153	Unique	-0.09	0.991
chr1	1737197	1737569	92	1	1737369	1737385	Unique	-0.14	0.987
chr1	1745170	1745522	96	2	1745327	1745343	L1MA7	4.64	0.587
chr1	1777831	1778201	66	1	1778003	1778019	AluSx1	Inf	0.939
chr1	1882547	1882913	60	1	1882715	1882731	THE1D	Not expressed	Not expressed
chr1	1933069	1933646	72	2	1933252	1933268	L1MC4	Not expressed	Not expressed
chr1	2057719	2058227	59	1	2058023	2058039	Unique	Not expressed	Not expressed
chr1	2331143	2331701	65	0	2331311	2331327	Unique	0	1
chr1	2345029	2345735	126	1	2345436	2345452	Unique	3.66	0.86
chr1	2568694	2569130	90	0	2568879	2568895	Unique	-3.53	0.984
chr1	2574883	2575255	86	1	2575059	2575075	Unique	Not expressed	Not expressed
chr1	2767347	2767728	72	1	2767530	2767546	MER44A	Not expressed	Not expressed
chr1	2832572	2833048	61	1	2832861	2832877	(CA)n	Not expressed	Not expressed
chr1	3078287	3078694	126	2	3078471	3078487	Unique	Not expressed	Not expressed
chr1	3163652	3164209	99	1	3163827	3163843	Unique	Not expressed	Not expressed
chr1	3197949	3198510	85	2	3198117	3198133	Unique	Not expressed	Not expressed
chr1	3227985	3228356	101	1	3228155	3228171	MIRb	-2.55	0.937
chr1	3758114	3758544	135	2	3758336	3758352	Unique	1.15	0.961
chr1	3765347	3765823	76	1	3765639	3765655	Unique	0.72	0.847
chr1	3806789	3807206	128	1	3807008	3807024	Unique	0.35	0.903
chr1	3813158	3813543	174	1	3813343	3813359	L1M4b	3.27	0.493
chr1	4010117	4010446	61	1	4010263	4010279	THE1B	Not expressed	Not expressed
chr1	4049772	4050189	81	1	4050004	4050020	THE1C	Not expressed	Not expressed
chr1	4067864	4068319	143	1	4068028	4068044	MLT1F1	Not expressed	Not expressed
chr1	4070807	4071230	121	1	4070984	4071000	Unique	Not expressed	Not expressed
chr1	4136869	4137329	85	1	4137047	4137063	Unique	Not expressed	Not expressed
chr1	4159189	4159530	53	0	4159352	4159368	THE1D	Not expressed	Not expressed
chr1	4239619	4240005	92	1	4239803	4239819	MLT2A2	4.97	0.752
chr1	4247760	4248100	80	1	4247916	4247932	THE1B	Not expressed	Not expressed
chr1	4250730	4251071	56	1	4250875	4250891	L1MC1	Not expressed	Not expressed
chr1	4254306	4254683	57	1	4254498	4254514	L1MC1	Not expressed	Not expressed
chr1	4269883	4270371	189	2	4270068	4270084	MLT2A2	Not expressed	Not expressed
chr1	4295415	4295773	67	1	4295591	4295607	THE1B	Not expressed	Not expressed
chr1	4516219	4516587	111	1	4516399	4516415	THE1B	Not expressed	Not expressed
chr1	4533845	4534268	103	1	4534086	4534102	MLT1B	Not expressed	Not expressed
chr1	4557835	4558211	100	1	4558021	4558037	MER21C	Not expressed	Not expressed
chr1	4594818	4595175	58	1	4595003	4595019	THE1B	Not expressed	Not expressed
chr1	4610967	4611327	66	1	4611132	4611148	Unique	Not expressed	Not expressed
chr1	4625468	4626000	250	1	4625671	4625687	MLT1B	Not expressed	Not expressed
chr1	4633592	4633947	75	1	4633760	4633776	Unique	Not expressed	Not expressed
chr1	4700497	4700944	64	1	4700656	4700672	L1ME3F	Not expressed	Not expressed
chr1	4745109	4745482	72	1	4745319	4745335	Unique	Not expressed	Not expressed
chr1	4893727	4894042	91	1	4893872	4893888	THE1B	Not expressed	Not expressed
chr1	4897475	4898053	102	1	4897655	4897671	AluJb	Not expressed	Not expressed
chr1	4898961	4899318	60	1	4899119	4899135	THE1B	Not expressed	Not expressed
chr1	4900800	4901117	57	1	4900955	4900971	THE1B	Not expressed	Not expressed
chr1	4961048	4961456	68	3	4961195	4961211	THE1B	Not expressed	Not expressed
chr1	4962968	4963325	56	1	4963125	4963141	THE1B	Not expressed	Not expressed
chr1	4977757	4978128	70	1	4977931	4977947	MLT1D	Not expressed	Not expressed
chr1	4980089	4980482	51	1	4980271	4980287	THE1B	Not expressed	Not expressed
chr1	4982896	4983306	357	1	4983095	4983111	THE1C	Not expressed	Not expressed
chr1	5028223	5028612	68	2	5028363	5028379	THE1B	Not expressed	Not expressed
chr1	5051273	5051596	60	2	5051447	5051463	L1ME3B	Not expressed	Not expressed
chr1	5102351	5102712	68	1	5102514	5102530	THE1B	Not expressed	Not expressed
chr1	5119850	5120203	58	1	5120025	5120041	THE1B	Not expressed	Not expressed
chr1	5126378	5126721	49	2	5126623	5126639	THE1A	Not expressed	Not expressed
chr1	5161629	5161978	54	1	5161813	5161829	THE1B	Not expressed	Not expressed
chr1	5174105	5174441	62	1	5174276	5174292	THE1B	Not expressed	Not expressed
chr1	5191234	5191599	107	2	5191405	5191421	MLT1A	Not expressed	Not expressed
chr1	5256166	5256693	71	1	5256404	5256420	MLT1D	Not expressed	Not expressed
chr1	5293297	5293650	60	1	5293475	5293491	THE1D	Not expressed	Not expressed
chr1	5525478	5525815	79	1	5525653	5525669	MLT1B	Not expressed	Not expressed
chr1	5530806	5531220	104	1	5530989	5531005	MIRb	Not expressed	Not expressed
chr1	5636222	5636627	122	1	5636407	5636423	Unique	Not expressed	Not expressed
chr1	5639596	5639974	60	1	5639779	5639795	THE1C	Not expressed	Not expressed
chr1	5680812	5681161	69	1	5680970	5680986	Unique	Not expressed	Not expressed
chr1	5690247	5690595	88	1	5690410	5690426	L3	Not expressed	Not expressed
chr1	5705420	5705786	68	1	5705598	5705614	THE1C	Not expressed	Not expressed
chr1	5716511	5716941	309	1	5716694	5716710	MSTD	Not expressed	Not expressed
chr1	5783549	5783974	156	2	5783691	5783707	MLT2A2	Not expressed	Not expressed
chr1	5827504	5827861	134	1	5827664	5827680	MER11C	Not expressed	Not expressed
chr1	5878380	5878792	77	1	5878597	5878613	THE1B	Not expressed	Not expressed
chr1	5984991	5985359	60	1	5985164	5985180	Unique	Not expressed	Not expressed
chr1	5986268	5986659	54	1	5986443	5986459	Unique	3.51	0.97
chr1	6217060	6217425	101	1	6217229	6217245	Unique	Not expressed	Not expressed
chr1	6384032	6384531	63	1	6384358	6384374	Unique	Not expressed	Not expressed
chr1	6723189	6723567	171	2	6723371	6723387	Unique	Not expressed	Not expressed
chr1	6791997	6792367	117	2	6792176	6792192	Unique	Not expressed	Not expressed
chr1	6879967	6880349	56	2	6880137	6880153	L1MC4	1.03	0.677
chr1	6883834	6884196	92	1	6883997	6884013	MIRc	0.98	0.683
chr1	6887301	6887824	90	1	6887633	6887649	Unique	Not expressed	Not expressed
chr1	6905987	6906317	75	1	6906140	6906156	THE1B	Inf	0.156
chr1	6930315	6930682	104	1	6930494	6930510	Unique	3.88	0.944
chr1	6953381	6953810	268	1	6953608	6953624	Unique	Not expressed	Not expressed
chr1	7127719	7128097	107	1	7127898	7127914	MLT1L	Not expressed	Not expressed
chr1	7177748	7178244	73	1	7178049	7178065	Unique	Not expressed	Not expressed
chr1	7221341	7221707	74	1	7221539	7221555	THE1B	Not expressed	Not expressed
chr1	7299915	7300205	53	1	7300038	7300054	MSTD	Not expressed	Not expressed
chr1	7321318	7321740	64	1	7321484	7321500	Unique	Not expressed	Not expressed
chr1	7334030	7334335	45	0	7334170	7334186	L1MEc	Not expressed	Not expressed
chr1	7697846	7698220	72	2	7698027	7698043	Unique	Not expressed	Not expressed
chr1	7753221	7753603	75	1	7753401	7753417	THE1B	Not expressed	Not expressed
chr1	7758145	7758963	143	1	7758328	7758344	MER30	Not expressed	Not expressed
chr1	7769057	7769433	68	1	7769241	7769257	Unique	Not expressed	Not expressed
chr1	7781904	7782280	90	1	7782060	7782076	Unique	Not expressed	Not expressed
chr1	7799640	7800091	81	2	7799858	7799874	THE1B	Inf	0.806
chr1	7825538	7825895	84	1	7825718	7825734	Unique	2.83	0.786
chr1	7849223	7849651	202	1	7849454	7849470	THE1B	0.67	0.958
chr1	7850340	7850828	65	3	7850646	7850662	THE1C-int	1.3	0.981
chr1	7877931	7878285	112	1	7878103	7878119	L1MD3	0.38	1
chr1	7910316	7910674	58	2	7910492	7910508	MIR	7.7	0.384
chr1	7952749	7953128	137	1	7952931	7952947	MLT1D	Not expressed	Not expressed
chr1	7972229	7972676	79	1	7972413	7972429	MER101	-0.47	0.994
chr1	8079208	8079547	55	1	8079357	8079373	Unique	0.54	0.938
chr1	8095627	8096001	68	1	8095782	8095798	MLT2A1	Not expressed	Not expressed
chr1	8180306	8180685	91	1	8180469	8180485	Unique	Not expressed	Not expressed
chr1	8229308	8229663	77	1	8229477	8229493	Unique	Not expressed	Not expressed
chr1	8238809	8239210	109	1	8239015	8239031	MER77B	Not expressed	Not expressed
chr1	8287616	8288001	141	1	8287813	8287829	THE1B	Not expressed	Not expressed
chr1	8356870	8357229	65	1	8357046	8357062	Unique	4.42	0.9
chr1	8457794	8458153	76	1	8457946	8457962	L2b	Not expressed	Not expressed
chr1	8468127	8468510	177	1	8468316	8468332	Unique	Not expressed	Not expressed
chr1	8564925	8565290	115	1	8565100	8565116	L1MC4a	Not expressed	Not expressed
chr1	8569858	8570222	83	1	8570025	8570041	Unique	Not expressed	Not expressed
chr1	8576558	8576929	150	1	8576741	8576757	Unique	Not expressed	Not expressed
chr1	8589680	8590162	99	1	8589869	8589885	Unique	Not expressed	Not expressed
chr1	8726773	8727138	84	1	8726955	8726971	Unique	Not expressed	Not expressed
chr1	8743818	8744349	96	3	8744169	8744185	Unique	Not expressed	Not expressed
chr1	8768108	8768475	88	1	8768279	8768295	THE1B	Not expressed	Not expressed
chr1	8918460	8918894	323	1	8918683	8918699	ERVL-B4-int	Not expressed	Not expressed
chr1	8984978	8985321	61	1	8985145	8985161	HERVFH21-int	Not expressed	Not expressed
chr1	9005082	9005437	59	1	9005243	9005259	Unique	Not expressed	Not expressed
chr1	9013505	9013871	77	0	9013704	9013720	(CAAT)n	Not expressed	Not expressed
chr1	9053144	9053514	76	1	9053322	9053338	THE1B	Not expressed	Not expressed
chr1	9095849	9096398	88	1	9096023	9096039	THE1B	-1.67	0.82
chr1	9106772	9107127	93	1	9106943	9106959	THE1C	-2.57	0.802
chr1	9178418	9178929	109	1	9178739	9178755	MLT1B	Not expressed	Not expressed
chr1	9362104	9362749	83	1	9362288	9362304	MLT2B5	2.84	0.865
chr1	9455159	9455840	61	1	9455525	9455541	MLT1D	Not expressed	Not expressed
chr1	9475669	9476049	278	1	9475850	9475866	Unique	Not expressed	Not expressed
chr1	9567689	9568224	68	1	9567871	9567887	L1MB8	Not expressed	Not expressed
chr1	9737021	9737527	64	1	9737331	9737347	Unique	Not expressed	Not expressed
chr1	9813950	9814337	89	1	9814167	9814183	Unique	-1.3	0.511
chr1	10058918	10059265	79	1	10059095	10059111	THE1A	Inf	0.868
chr1	10110799	10111165	98	1	10110976	10110992	Unique	5.04	0.51
chr1	10123223	10123696	109	1	10123405	10123421	Unique	Inf	0.483
chr1	10188487	10189019	120	1	10188837	10188853	Unique	-0.93	0.861
chr1	10352026	10352426	162	1	10352196	10352212	Unique	0.46	0.913
chr1	10388977	10389369	64	1	10389149	10389165	Unique	Inf	0.886
chr1	10448089	10448525	155	1	10448301	10448317	Unique	1.9	0.906
chr1	10554006	10554685	99	1	10554465	10554481	Unique	-0.09	1
chr1	10566616	10566979	85	1	10566798	10566814	Tigger13a	Inf	0.756
chr1	10571746	10572087	57	1	10571930	10571946	Unique	Not expressed	Not expressed
chr1	10584573	10584929	64	1	10584753	10584769	(ATTG)n	1.92	0.931
chr1	10647681	10648037	66	1	10647854	10647870	L1MC4a	Not expressed	Not expressed
chr1	10667499	10667888	103	1	10667689	10667705	L1ME2	Not expressed	Not expressed
chr1	10762714	10763139	228	1	10762941	10762957	Unique	Not expressed	Not expressed
chr1	10826503	10826885	132	1	10826700	10826716	Unique	Not expressed	Not expressed
chr1	10961768	10962142	73	1	10961946	10961962	Unique	Not expressed	Not expressed
chr1	10984358	10984714	71	1	10984530	10984546	MLT1B	Inf	0.915
chr1	11067519	11067869	135	1	11067697	11067713	L1MC4	Not expressed	Not expressed
chr1	11121612	11121985	106	1	11121779	11121795	Unique	2.11	0.872
chr1	11159781	11160285	140	0	11160030	11160046	Unique	3.07	0.00776
chr1	11164796	11165106	68	1	11164941	11164957	MER11C	Inf	0.796
chr1	11282936	11283268	48	1	11283100	11283116	L1MC5	4.3	0.913
chr1	11357125	11357472	72	2	11357250	11357266	MLT1A0	-0.71	0.889
chr1	11369514	11369897	86	1	11369698	11369714	THE1C	Not expressed	Not expressed
chr1	11492840	11493218	66	1	11493003	11493019	MLT1D	Not expressed	Not expressed
chr1	11556470	11556837	60	1	11556642	11556658	Unique	Inf	0.876
chr1	11570934	11571401	83	3	11571254	11571270	THE1A-int	Inf	0.542
chr1	11701989	11702364	82	2	11702165	11702181	Unique	Not expressed	Not expressed
chr1	11722439	11722994	101	1	11722823	11722839	THE1D	-0.26	0.95
chr1	11738568	11738995	183	2	11738797	11738813	MER47A	1.05	0.649
chr1	11902633	11903009	135	1	11902809	11902825	Unique	-1.39	0.54
chr1	11936144	11936518	72	3	11936310	11936326	(CTAAT)n	Not expressed	Not expressed
chr1	11973900	11974288	208	1	11974089	11974105	MLT1K	0.71	0.959
chr1	12155991	12156379	108	1	12156159	12156175	MLT1K	Not expressed	Not expressed
chr1	12158946	12159253	50	2	12159100	12159116	HAL1b	Not expressed	Not expressed
chr1	12284302	12284651	73	1	12284458	12284474	THE1B	Not expressed	Not expressed
chr1	12613891	12614362	119	1	12614164	12614180	MLT1K	Not expressed	Not expressed
chr1	12787624	12788210	58	1	12788046	12788062	Unique	Not expressed	Not expressed
chr1	12826978	12827346	69	1	12827156	12827172	L1MA4	Inf	0.87
chr1	12833558	12834024	102	3	12833744	12833760	Unique	9.27	6.28e-08
chr1	12860716	12861083	56	1	12860892	12860908	MER41G	Inf	0.179
chr1	12944938	12945280	60	2	12945137	12945153	Unique	12.28	8.67e-13
chr1	13187154	13187508	67	1	13187312	13187328	Unique	Inf	0.22
chr1	13801409	13801872	168	2	13801667	13801683	MLT1A	Inf	0.00354
chr1	13806889	13807242	62	1	13807054	13807070	THE1B	Inf	0.912
chr1	13890156	13890475	64	1	13890322	13890338	HERVH-int	Not expressed	Not expressed
chr1	13938791	13939243	306	1	13938974	13938990	Unique	-2.9	0.098
chr1	13960138	13960517	175	1	13960319	13960335	Unique	Not expressed	Not expressed
chr1	13968554	13968984	109	2	13968793	13968809	MLT1L	-1.63	0.981
chr1	14005176	14005702	202	2	14005503	14005519	MLT1L	Not expressed	Not expressed
chr1	14096381	14096907	166	1	14096716	14096732	Unique	2.54	0.538
chr1	14099286	14099596	55	1	14099460	14099476	Unique	1.06	0.695
chr1	14178420	14178768	60	2	14178601	14178617	THE1B	5.88	0.56
chr1	14178774	14179098	47	1	14178922	14178938	THE1D	5.9	0.55
chr1	14240787	14241196	167	1	14241002	14241018	MLT1E1	Not expressed	Not expressed
chr1	14274619	14274985	109	1	14274793	14274809	THE1C	Inf	0.394
chr1	14292107	14292509	82	1	14292293	14292309	Unique	4.16	0.913
chr1	14328670	14329049	71	2	14328918	14328934	THE1A	Inf	0.4
chr1	14344313	14344717	55	1	14344529	14344545	MIR	Not expressed	Not expressed
chr1	14382565	14382930	83	1	14382742	14382758	MLT1D	Not expressed	Not expressed
chr1	14411610	14411983	83	1	14411785	14411801	L1ME1	Not expressed	Not expressed
chr1	14427163	14427510	66	1	14427340	14427356	THE1B	Not expressed	Not expressed
chr1	14441249	14442022	62	1	14441874	14441890	THE1B	5.34	0.631
chr1	14443535	14443951	77	2	14443649	14443665	THE1B-int	Inf	0.566
chr1	14457538	14457855	56	0	14457705	14457721	MSTA	Not expressed	Not expressed
chr1	14504346	14504710	108	1	14504511	14504527	THE1C	Inf	0.939
chr1	14536470	14536820	53	1	14536658	14536674	THE1B	Not expressed	Not expressed
chr1	14574283	14574671	131	1	14574452	14574468	Unique	Not expressed	Not expressed
chr1	14626912	14627298	60	1	14627096	14627112	L2	Not expressed	Not expressed
chr1	14639034	14639416	150	1	14639198	14639214	MLT1F2	3.13	0.943
chr1	14649467	14649838	51	0	14649596	14649612	THE1D	4.7	0.882
chr1	14649972	14650409	54	4	14650347	14650363	MLT1I-int	Not expressed	Not expressed
chr1	14798527	14798989	70	1	14798711	14798727	MLT1A0	Not expressed	Not expressed
chr1	14799449	14799819	127	1	14799630	14799646	Unique	Not expressed	Not expressed
chr1	14806143	14806747	73	1	14806457	14806473	Unique	Not expressed	Not expressed
chr1	14829939	14830307	115	1	14830115	14830131	MIR	Not expressed	Not expressed
chr1	14894312	14894712	206	1	14894487	14894503	MLT1E1	Not expressed	Not expressed
chr1	14894933	14895281	69	1	14895090	14895106	THE1B	Not expressed	Not expressed
chr1	14901817	14902176	70	1	14901977	14901993	THE1B	Not expressed	Not expressed
chr1	14935149	14935524	183	1	14935329	14935345	Unique	Not expressed	Not expressed
chr1	14947988	14948350	64	1	14948152	14948168	THE1B	Not expressed	Not expressed
chr1	15029648	15030014	85	1	15029832	15029848	THE1C	Not expressed	Not expressed
chr1	15037868	15038424	268	1	15038053	15038069	MLT1F2	1.24	0.998
chr1	15047448	15047865	76	1	15047708	15047724	THE1C	1.66	0.994
chr1	15223408	15223989	63	3	15223875	15223891	MLT1K	4.65	0.887
chr1	15373410	15373965	323	1	15373610	15373626	Unique	Not expressed	Not expressed
chr1	15378756	15379159	66	1	15378921	15378937	THE1B	Not expressed	Not expressed
chr1	15455839	15456297	69	1	15456095	15456111	MLT1D	Not expressed	Not expressed
chr1	15457063	15457539	174	1	15457244	15457260	MLT1F2	Not expressed	Not expressed
chr1	15459774	15460132	65	1	15459957	15459973	THE1C	Not expressed	Not expressed
chr1	15516989	15517357	100	1	15517169	15517185	MLT1D	Not expressed	Not expressed
chr1	15529000	15529417	185	1	15529219	15529235	MLT1D	Not expressed	Not expressed
chr1	15563212	15563601	69	0	15563394	15563410	THE1C	Inf	0.915
chr1	15630513	15630924	115	2	15630734	15630750	Unique	Inf	0.92
chr1	15631784	15632282	81	1	15632126	15632142	THE1A	Inf	0.141
chr1	15633879	15634211	64	2	15634112	15634128	THE1A	Inf	0.0462
chr1	15777319	15777659	86	1	15777463	15777479	MLT1D	Not expressed	Not expressed
chr1	15787471	15788130	82	2	15787870	15787886	MER96B	2.83	0.913
chr1	15807013	15807450	71	2	15807410	15807426	MER96B	0.06	1
chr1	15901672	15902173	271	1	15901970	15901986	Unique	0.8	0.998
chr1	15960289	15960663	151	1	15960469	15960485	Unique	-1.17	0.866
chr1	15995888	15996277	73	2	15996076	15996092	MIR	-1.19	0.752
chr1	16035159	16035531	63	1	16035342	16035358	Unique	Not expressed	Not expressed
chr1	16197617	16197978	62	1	16197791	16197807	Unique	Not expressed	Not expressed
chr1	16309934	16310295	70	1	16310115	16310131	Unique	Not expressed	Not expressed
chr1	16425926	16426260	74	2	16426095	16426111	MLT1A0	Not expressed	Not expressed
chr1	16502088	16502447	59	0	16502256	16502272	Unique	Not expressed	Not expressed
chr1	16655895	16656265	111	1	16656076	16656092	AluSx3	2.42	0.983
chr1	16660009	16660363	91	2	16660169	16660185	Unique	Not expressed	Not expressed
chr1	16854985	16855549	65	2	16855357	16855373	Unique	Not expressed	Not expressed
chr1	16939010	16939633	71	1	16939257	16939273	Unique	0.83	0.823
chr1	17347443	17347922	243	1	17347708	17347724	MSTD	-0.12	1
chr1	17455797	17456121	59	1	17455936	17455952	Unique	Not expressed	Not expressed
chr1	17479596	17479958	110	1	17479769	17479785	MSTA	Inf	0.934
chr1	17484077	17484419	86	1	17484240	17484256	MLT1K	Not expressed	Not expressed
chr1	17501114	17501472	64	1	17501294	17501310	THE1D	Inf	0.815
chr1	17647281	17647973	161	1	17647461	17647477	MLT1D	Not expressed	Not expressed
chr1	17808432	17808740	66	1	17808578	17808594	THE1C	Inf	0.868
chr1	17871327	17871675	72	0	17871479	17871495	THE1B	Not expressed	Not expressed
chr1	18030674	18031013	66	1	18030868	18030884	THE1D	Not expressed	Not expressed
chr1	18031183	18031520	62	1	18031365	18031381	THE1D	Not expressed	Not expressed
chr1	18056512	18057193	152	2	18056956	18056972	MLT1H	Not expressed	Not expressed
chr1	18078564	18078959	72	1	18078787	18078803	Unique	Not expressed	Not expressed
chr1	18081075	18081435	132	1	18081248	18081264	MER101	Not expressed	Not expressed
chr1	18138102	18138453	80	1	18138255	18138271	L1ME1	Not expressed	Not expressed
chr1	18164920	18165388	142	2	18165136	18165152	MLT1B	Not expressed	Not expressed
chr1	18219136	18219548	156	1	18219319	18219335	MLT1D	Not expressed	Not expressed
chr1	18239754	18240159	97	1	18239925	18239941	THE1B	Not expressed	Not expressed
chr1	18293879	18294337	121	1	18294073	18294089	Unique	Not expressed	Not expressed
chr1	18313522	18313876	79	1	18313678	18313694	THE1B	Not expressed	Not expressed
chr1	18323351	18323906	100	1	18323519	18323535	THE1C	Not expressed	Not expressed
chr1	18372668	18373060	123	1	18372871	18372887	L2c	Not expressed	Not expressed
chr1	18387307	18387693	79	1	18387488	18387504	MIRb	Not expressed	Not expressed
chr1	18648656	18649152	83	1	18648962	18648978	Unique	Not expressed	Not expressed
chr1	18826944	18827269	82	1	18827075	18827091	L1MC4	Not expressed	Not expressed
chr1	18875637	18876042	123	0	18875818	18875834	Unique	Not expressed	Not expressed
chr1	18968186	18968575	197	1	18968383	18968399	Unique	1.12	0.991
chr1	19012787	19013309	112	1	19013110	19013126	Unique	Not expressed	Not expressed
chr1	19016019	19016429	142	1	19016237	19016253	Unique	Not expressed	Not expressed
chr1	19174353	19174707	79	1	19174520	19174536	THE1B	Not expressed	Not expressed
chr1	19225330	19225692	92	1	19225505	19225521	MIR	4.02	0.928
chr1	19291574	19292127	92	1	19291939	19291955	MIRb	Not expressed	Not expressed
chr1	19306562	19306935	71	0	19306744	19306760	THE1C	Inf	0.756
chr1	19307339	19307759	180	2	19307515	19307531	MLT1D	Inf	0.647
chr1	19332011	19332357	81	1	19332182	19332198	THE1B	Not expressed	Not expressed
chr1	19439272	19439821	62	1	19439464	19439480	MIRb	0.74	0.824
chr1	19441844	19442216	132	1	19442020	19442036	Unique	0.9	0.762
chr1	19500450	19500929	93	1	19500632	19500648	Unique	1.13	0.587
chr1	20018122	20018518	74	1	20018327	20018343	THE1B	-1.2	1
chr1	20034294	20034671	167	1	20034472	20034488	MSTA	Not expressed	Not expressed
chr1	20045856	20046214	125	1	20046026	20046042	MIR	Not expressed	Not expressed
chr1	20062596	20063005	70	0	20062809	20062825	THE1B	-2.38	0.688
chr1	20083715	20084218	284	2	20083977	20083993	MLT1D	-1.56	0.957
chr1	20177180	20177546	103	1	20177351	20177367	HUERS-P1-int	Not expressed	Not expressed
chr1	20291604	20292042	346	1	20291815	20291831	MLT1B	Not expressed	Not expressed
chr1	20307211	20307592	133	1	20307393	20307409	MLT1I	Inf	0.72
chr1	20316237	20316605	99	1	20316419	20316435	MER11C	Not expressed	Not expressed
chr1	20340473	20340825	57	1	20340642	20340658	MLT1A1	Not expressed	Not expressed
chr1	20369768	20370134	96	1	20369941	20369957	HERVH-int	Not expressed	Not expressed
chr1	20420947	20421490	90	1	20421290	20421306	ERVL-E-int	Not expressed	Not expressed
chr1	20455102	20455514	94	1	20455319	20455335	MLT1B	Not expressed	Not expressed
chr1	20551119	20551526	69	1	20551356	20551372	Unique	Not expressed	Not expressed
chr1	20597599	20597970	109	1	20597779	20597795	MLT1B	Not expressed	Not expressed
chr1	20604204	20604566	66	1	20604384	20604400	Unique	Not expressed	Not expressed
chr1	20622929	20623304	71	1	20623110	20623126	Unique	Not expressed	Not expressed
chr1	20858135	20858511	144	1	20858309	20858325	MLT1D	Not expressed	Not expressed
chr1	20868667	20869098	240	1	20868869	20868885	Unique	Not expressed	Not expressed
chr1	21092564	21092891	53	1	21092731	21092747	AluSq2	-0.25	0.959
chr1	21203650	21204014	122	1	21203829	21203845	MIRb	2.28	0.947
chr1	21273162	21273532	141	1	21273335	21273351	Unique	2.57	0.61
chr1	21312374	21312726	44	1	21312550	21312566	L3	Not expressed	Not expressed
chr1	21532853	21533212	93	1	21533031	21533047	ERVL-B4-int	Not expressed	Not expressed
chr1	21534801	21535152	76	1	21534980	21534996	ERVL-B4-int	Not expressed	Not expressed
chr1	21606683	21607254	195	1	21607054	21607070	Unique	-0.24	0.934
chr1	21825035	21825405	148	1	21825210	21825226	Unique	Not expressed	Not expressed
chr1	22013483	22013865	108	1	22013641	22013657	Unique	-1.32	0.671
chr1	22033753	22034064	51	1	22033912	22033928	Unique	-1.72	0.413
chr1	22195620	22196023	117	1	22195820	22195836	MER113A	-0.38	1
chr1	22391389	22391959	222	1	22391749	22391765	Unique	4.23	0.511
chr1	22411966	22412283	45	1	22412125	22412141	L1MB5	1.31	0.506
chr1	22478478	22478854	147	1	22478637	22478653	FRAM	Not expressed	Not expressed
chr1	22494738	22495115	109	1	22494926	22494942	MLT1L	Not expressed	Not expressed
chr1	22563349	22563702	74	1	22563504	22563520	Unique	Not expressed	Not expressed
chr1	22634759	22635147	92	1	22634932	22634948	L1MEc	Not expressed	Not expressed
chr1	22692042	22692443	104	3	22692289	22692305	THE1C	Not expressed	Not expressed
chr1	22750899	22751309	72	1	22751075	22751091	THE1B	Not expressed	Not expressed
chr1	22899041	22899646	61	1	22899472	22899488	Unique	Not expressed	Not expressed
chr1	23090183	23090753	140	2	23090481	23090497	MLT1D	Not expressed	Not expressed
chr1	23114359	23114795	85	1	23114535	23114551	MLT1F2	Not expressed	Not expressed
chr1	23164659	23165044	98	1	23164842	23164858	MIRc	Not expressed	Not expressed
chr1	23281992	23282375	104	2	23282176	23282192	MIRb	Not expressed	Not expressed
chr1	23328019	23328395	136	1	23328202	23328218	HERVH-int	Not expressed	Not expressed
chr1	23340815	23341143	56	1	23340994	23341010	Unique	Not expressed	Not expressed
chr1	23426633	23426987	54	1	23426793	23426809	Unique	Not expressed	Not expressed
chr1	23576337	23576683	74	1	23576492	23576508	Unique	Not expressed	Not expressed
chr1	23577899	23578280	152	1	23578062	23578078	MLT1A0	Not expressed	Not expressed
chr1	23638983	23639319	67	1	23639150	23639166	Unique	0.65	0.776
chr1	23785798	23786190	109	1	23785963	23785979	Unique	Not expressed	Not expressed
chr1	23794846	23795214	72	1	23795028	23795044	Unique	Not expressed	Not expressed
chr1	23814039	23814427	79	2	23814208	23814224	MLT1D	4.68	0.738
chr1	23907376	23908000	111	1	23907620	23907636	MIRb	-1.44	0.921
chr1	24017830	24018186	86	1	24017975	24017991	Unique	0.68	0.796
chr1	24068727	24069112	142	1	24068906	24068922	Unique	3.31	0.00239
chr1	24377851	24378192	73	1	24378023	24378039	MIRb	Not expressed	Not expressed
chr1	24380736	24381123	83	1	24380805	24380821	AluSx1	Not expressed	Not expressed
chr1	24489664	24490045	120	1	24489850	24489866	MSTD	3.29	0.965
chr1	24512610	24513156	97	1	24512960	24512976	MIRb	Not expressed	Not expressed
chr1	24567572	24568028	94	1	24567758	24567774	THE1C	Not expressed	Not expressed
chr1	24603785	24604167	79	1	24603968	24603984	Unique	Not expressed	Not expressed
chr1	24720080	24720594	152	1	24720257	24720273	L1ME3A	4.85	0.864
chr1	24732333	24732708	105	1	24732501	24732517	L1ME1	Inf	0.639
chr1	24757381	24757712	65	1	24757518	24757534	Charlie2a	1.54	0.966
chr1	24779786	24780184	63	1	24780009	24780025	Unique	1.61	0.421
chr1	24788541	24788889	53	2	24788640	24788656	THE1C	5.05	0.0662
chr1	24814766	24815104	65	0	24814911	24814927	THE1B	Not expressed	Not expressed
chr1	24873767	24874413	134	1	24874043	24874059	MLT1F	Not expressed	Not expressed
chr1	24892207	24892582	83	1	24892391	24892407	THE1C	Not expressed	Not expressed
chr1	24977560	24977939	111	1	24977749	24977765	Unique	1.09	0.553
chr1	24988747	24989092	89	1	24988927	24988943	Unique	1.08	0.567
chr1	24993378	24993692	62	1	24993540	24993556	U13_	1	0.657
chr1	25050975	25051386	120	1	25051193	25051209	MLT1L	3.92	0.886
chr1	25138113	25138466	81	1	25138281	25138297	L1MC5	Not expressed	Not expressed
chr1	25150501	25150872	74	1	25150680	25150696	Unique	Not expressed	Not expressed
chr1	25207137	25207529	281	2	25207329	25207345	MSTD	Not expressed	Not expressed
chr1	25217699	25218202	66	2	25218024	25218040	THE1B-int	Not expressed	Not expressed
chr1	25305537	25305989	95	1	25305799	25305815	THE1B	Not expressed	Not expressed
chr1	25306820	25307359	98	1	25307003	25307019	MLT1C	Not expressed	Not expressed
chr1	25402275	25402626	59	1	25402436	25402452	MLT1D	Not expressed	Not expressed
chr1	25572469	25572848	134	1	25572650	25572666	Unique	4	0.232
chr1	25762773	25763524	128	4	25762943	25762959	Unique	Not expressed	Not expressed
chr1	25769748	25770331	45	2	25770132	25770148	Unique	Not expressed	Not expressed
chr1	25993985	25994578	195	1	25994158	25994174	Unique	Not expressed	Not expressed
chr1	26162725	26163119	217	1	26162908	26162924	Unique	-0.98	0.913
chr1	26266015	26266423	152	2	26266176	26266192	MLT1A	Inf	0.741
chr1	26452035	26452359	55	1	26452189	26452205	Unique	-0.28	0.999
chr1	26557137	26557478	108	1	26557309	26557325	THE1C	Not expressed	Not expressed
chr1	26564194	26564574	172	1	26564378	26564394	Unique	2.04	0.921
chr1	26676015	26676380	126	1	26676190	26676206	MSTC	Inf	0.633
chr1	26677699	26678116	98	0	26677872	26677888	(TTCA)n	Inf	0.87
chr1	26696346	26696695	59	0	26696499	26696515	(CAAT)n	Not expressed	Not expressed
chr1	26753956	26754327	134	2	26754140	26754156	Unique	Not expressed	Not expressed
chr1	26804144	26804505	105	1	26804324	26804340	MLT1L	2.36	0.965
chr1	26955602	26955957	84	1	26955778	26955794	Unique	Not expressed	Not expressed
chr1	27090841	27091294	198	1	27091023	27091039	Unique	Inf	0.892
chr1	27288042	27288531	75	1	27288249	27288265	MIRb	Not expressed	Not expressed
chr1	27405238	27405656	187	1	27405423	27405439	MLT1F2	Inf	0.683
chr1	27412433	27413051	250	3	27412847	27412863	MLT1E1A	Not expressed	Not expressed
chr1	27781159	27781519	79	2	27781336	27781352	L1ME3E	Not expressed	Not expressed
chr1	27851075	27851404	74	0	27851234	27851250	Unique	-3.33	0.466
chr1	27937330	27937696	95	1	27937512	27937528	Unique	Not expressed	Not expressed
chr1	28008466	28009061	81	2	28008868	28008884	LTR24B	Not expressed	Not expressed
chr1	28128834	28129179	65	1	28128980	28128996	Unique	0.45	0.918
chr1	28168308	28168655	75	1	28168461	28168477	Unique	0.19	0.961
chr1	28219211	28219650	89	1	28219449	28219465	Unique	-0.48	0.882
chr1	28232452	28232815	72	1	28232621	28232637	AluSx1	-0.52	0.886
chr1	28434541	28435164	315	1	28434872	28434888	MLT1F2	Not expressed	Not expressed
chr1	28456678	28457109	192	1	28456898	28456914	Unique	Not expressed	Not expressed
chr1	28460335	28460764	197	1	28460552	28460568	MLT1N2	Not expressed	Not expressed
chr1	28755262	28755628	171	1	28755427	28755443	MIRb	Not expressed	Not expressed
chr1	28769212	28769549	62	1	28769386	28769402	L1MA5A	Not expressed	Not expressed
chr1	29033842	29034154	63	1	29033988	29034004	L2a	Not expressed	Not expressed
chr1	29250329	29250720	142	1	29250496	29250512	MLT1F2	Not expressed	Not expressed
chr1	29265654	29265968	67	2	29265808	29265824	L1MC3	Not expressed	Not expressed
chr1	29329193	29329522	43	1	29329361	29329377	LTR54B	Not expressed	Not expressed
chr1	29481214	29481662	88	2	29481472	29481488	Unique	0.3	0.92
chr1	29579688	29580117	216	1	29579930	29579946	MER21A	-1.68	0.926
chr1	29648265	29648813	125	1	29648571	29648587	Unique	-2.18	0.759
chr1	29702413	29703082	49	3	29702574	29702590	L1MA4	Not expressed	Not expressed
chr1	29715129	29715491	87	1	29715293	29715309	THE1C	Inf	0.307
chr1	29732464	29733264	79	2	29732639	29732655	ERVL-E-int	Not expressed	Not expressed
chr1	29742547	29742996	145	1	29742766	29742782	L2b	Not expressed	Not expressed
chr1	29758069	29758470	99	1	29758272	29758288	MIR	Not expressed	Not expressed
chr1	30130623	30130949	57	1	30130765	30130781	MLT1H	Not expressed	Not expressed
chr1	30131141	30131522	110	1	30131324	30131340	L1MB3	Not expressed	Not expressed
chr1	30160661	30161031	130	1	30160839	30160855	Unique	Not expressed	Not expressed
chr1	30193644	30194155	199	1	30193855	30193871	MLT1A1	Not expressed	Not expressed
chr1	30224375	30224748	94	1	30224557	30224573	AluJo	Not expressed	Not expressed
chr1	30335637	30335970	63	1	30335789	30335805	MLT1K	Not expressed	Not expressed
chr1	30341755	30342175	82	1	30341991	30342007	LTR31	Not expressed	Not expressed
chr1	30367702	30368069	101	0	30367835	30367851	MIRb	Not expressed	Not expressed
chr1	30384896	30385306	74	1	30385109	30385125	Unique	Not expressed	Not expressed
chr1	30387649	30388035	160	1	30387844	30387860	Unique	Not expressed	Not expressed
chr1	30445144	30445528	155	1	30445328	30445344	Unique	Not expressed	Not expressed
chr1	30465405	30465735	69	1	30465539	30465555	Unique	Not expressed	Not expressed
chr1	30497004	30497388	79	2	30497188	30497204	LTR79	Not expressed	Not expressed
chr1	30500406	30500776	116	1	30500583	30500599	MLT1A	Not expressed	Not expressed
chr1	30532129	30532544	64	1	30532321	30532337	MLT1K	Not expressed	Not expressed
chr1	30532623	30532988	70	1	30532808	30532824	Unique	Not expressed	Not expressed
chr1	30590560	30590962	159	1	30590780	30590796	MLT1K	Not expressed	Not expressed
chr1	30614288	30614681	84	1	30614464	30614480	LTR31	Not expressed	Not expressed
chr1	30617285	30617650	133	2	30617451	30617467	THE1A	Not expressed	Not expressed
chr1	30633502	30633797	50	1	30633636	30633652	L1MC4a	Not expressed	Not expressed
chr1	30648613	30648982	117	1	30648789	30648805	MER101-int	Not expressed	Not expressed
chr1	30662490	30662852	65	1	30662659	30662675	MIRb	Not expressed	Not expressed
chr1	30679006	30679359	80	1	30679187	30679203	HERVH-int	Not expressed	Not expressed
chr1	30707927	30708415	147	1	30708228	30708244	MLT1E1	Not expressed	Not expressed
chr1	30761335	30761661	62	1	30761462	30761478	ERVL-E-int	Not expressed	Not expressed
chr1	30775221	30775555	83	2	30775374	30775390	MLT1A	Not expressed	Not expressed
chr1	30785695	30786161	106	1	30785874	30785890	Unique	Not expressed	Not expressed
chr1	30816181	30816525	62	1	30816354	30816370	L1ME2	Not expressed	Not expressed
chr1	30869149	30869819	175	2	30869497	30869513	AluJo	Inf	0.901
chr1	30874461	30874873	198	1	30874672	30874688	THE1B	Not expressed	Not expressed
chr1	30940306	30940653	66	1	30940487	30940503	THE1B	Not expressed	Not expressed
chr1	30944660	30945162	202	1	30944842	30944858	Unique	Not expressed	Not expressed
chr1	31103431	31103944	197	1	31103752	31103768	THE1B	Not expressed	Not expressed
chr1	31147520	31147829	49	1	31147683	31147699	L1ME4a	Not expressed	Not expressed
chr1	31178705	31179107	61	1	31178949	31178965	LOR1a	Not expressed	Not expressed
chr1	31180837	31181205	138	1	31181014	31181030	Unique	Inf	0.782
chr1	31298066	31298583	352	1	31298308	31298324	L2c	-0.94	1
chr1	31494570	31494938	103	1	31494755	31494771	MIRb	6.21	0.448
chr1	31528849	31529177	55	2	31529070	31529086	Unique	3.31	0.286
chr1	31545672	31546152	144	2	31545925	31545941	Unique	Inf	0.34
chr1	31758510	31758863	85	1	31758679	31758695	L1MC4	3.72	0.665
chr1	31793833	31794239	99	1	31794032	31794048	THE1C	5.35	0.61
chr1	31795306	31795666	66	1	31795484	31795500	MER21C	4.03	0.801
chr1	31868888	31869269	105	1	31869070	31869086	Unique	Not expressed	Not expressed
chr1	31903422	31903776	65	1	31903590	31903606	Unique	-0.52	0.999
chr1	31962329	31962673	52	1	31962509	31962525	THE1B	Not expressed	Not expressed
chr1	31980961	31981330	106	1	31981140	31981156	Unique	Not expressed	Not expressed
chr1	31983930	31984308	156	1	31984107	31984123	MLT2A1	Not expressed	Not expressed
chr1	31993471	31993841	50	0	31993645	31993661	THE1B	Not expressed	Not expressed
chr1	32131379	32131760	154	1	32131562	32131578	Unique	-1.09	0.807
chr1	32236175	32236650	209	1	32236357	32236373	Unique	Not expressed	Not expressed
chr1	32347171	32347748	132	1	32347562	32347578	Unique	Not expressed	Not expressed
chr1	32413163	32413542	83	1	32413345	32413361	Unique	Not expressed	Not expressed
chr1	32560426	32560865	88	1	32560642	32560658	L2c	-0.6	0.903
chr1	32574168	32574792	68	1	32574599	32574615	MIR	2.01	0.304
chr1	32577342	32577822	247	3	32577618	32577634	MLT1L	Inf	0.768
chr1	32688544	32688920	167	1	32688727	32688743	Unique	1.26	0.563
chr1	32882565	32882894	74	1	32882731	32882747	HUERS-P3b-int	Not expressed	Not expressed
chr1	32925168	32925528	74	1	32925339	32925355	THE1B	Not expressed	Not expressed
chr1	33020253	33020653	58	1	33020467	33020483	Unique	Not expressed	Not expressed
chr1	33025214	33025584	129	1	33025400	33025416	MSTC	Not expressed	Not expressed
chr1	33174670	33175043	77	1	33174856	33174872	MIRb	Not expressed	Not expressed
chr1	33313785	33314402	241	3	33314205	33314221	Unique	-2.43	0.892
chr1	33409907	33410293	177	1	33410089	33410105	Unique	2.33	0.452
chr1	33420712	33421079	59	2	33420887	33420903	Unique	Not expressed	Not expressed
chr1	33502916	33503294	125	1	33503083	33503099	L1ME4a	-0.01	1
chr1	33616221	33616721	98	1	33616394	33616410	Unique	Not expressed	Not expressed
chr1	33688312	33688591	57	1	33688475	33688491	THE1B	Not expressed	Not expressed
chr1	33715245	33715794	74	1	33715571	33715587	MIRb	Not expressed	Not expressed
chr1	33885412	33885746	44	1	33885581	33885597	MLT1D	1.94	0.974
chr1	33903988	33904363	99	1	33904167	33904183	Unique	Not expressed	Not expressed
chr1	33910391	33910763	122	1	33910563	33910579	THE1B	Not expressed	Not expressed
chr1	33932344	33932974	230	1	33932756	33932772	Unique	Not expressed	Not expressed
chr1	33940843	33941216	92	1	33941017	33941033	MamRep137	Not expressed	Not expressed
chr1	34022150	34022492	65	1	34022329	34022345	THE1C	Inf	0.943
chr1	34047445	34047820	98	1	34047625	34047641	ERV3-16A3_I-int	Not expressed	Not expressed
chr1	34062154	34062507	83	1	34062327	34062343	THE1C	Not expressed	Not expressed
chr1	34147734	34148105	62	1	34147906	34147922	MLT1D	Not expressed	Not expressed
chr1	34220866	34221221	63	1	34221044	34221060	Unique	Not expressed	Not expressed
chr1	34240167	34240636	77	1	34240336	34240352	Unique	Not expressed	Not expressed
chr1	34323053	34323493	80	1	34323283	34323299	MLT1K	Not expressed	Not expressed
chr1	34405704	34406094	162	1	34405887	34405903	MLT1C	Not expressed	Not expressed
chr1	34694121	34694668	405	1	34694319	34694335	MLT1F2	Not expressed	Not expressed
chr1	34701170	34701632	207	2	34701365	34701381	MLT1K	Not expressed	Not expressed
chr1	34726533	34726902	69	1	34726738	34726754	L2a	Not expressed	Not expressed
chr1	34732534	34732907	123	1	34732708	34732724	Unique	Not expressed	Not expressed
chr1	34816939	34817484	208	1	34817288	34817304	Unique	Not expressed	Not expressed
chr1	34842627	34843056	79	1	34842797	34842813	Unique	Not expressed	Not expressed
chr1	34866045	34866381	58	2	34866231	34866247	MLT1D	Not expressed	Not expressed
chr1	35026219	35026577	62	1	35026387	35026403	THE1C	Not expressed	Not expressed
chr1	35084910	35085450	98	2	35085249	35085265	MLT1F2	Not expressed	Not expressed
chr1	35106506	35106877	106	1	35106679	35106695	Unique	Not expressed	Not expressed
chr1	35132631	35133024	144	1	35132815	35132831	Unique	Not expressed	Not expressed
chr1	35174497	35174934	157	1	35174736	35174752	Unique	Not expressed	Not expressed
chr1	35217050	35217647	81	1	35217315	35217331	MSTD	Not expressed	Not expressed
chr1	35275374	35275967	68	3	35275755	35275771	MLT1N2	Not expressed	Not expressed
chr1	35355923	35356297	104	1	35356104	35356120	MLT1F2	Not expressed	Not expressed
chr1	35477445	35477780	83	1	35477629	35477645	Unique	0.32	0.987
chr1	35526755	35527150	98	1	35526974	35526990	Unique	Not expressed	Not expressed
chr1	35610334	35610684	113	1	35610490	35610506	HERV3-int	Inf	0.901
chr1	35708156	35708639	114	2	35708335	35708351	MLT1E	Not expressed	Not expressed
chr1	35774775	35775127	88	1	35774930	35774946	Unique	Not expressed	Not expressed
chr1	35802275	35802638	131	1	35802457	35802473	THE1C	Not expressed	Not expressed
chr1	35832921	35833255	62	1	35833091	35833107	AluSq2	-0.18	1
chr1	35903807	35904130	61	1	35903984	35904000	L2b	-0.73	0.949
chr1	35938997	35939353	53	1	35939183	35939199	Unique	Not expressed	Not expressed
chr1	35975201	35975630	48	1	35975469	35975485	Unique	Not expressed	Not expressed
chr1	36017276	36017592	44	0	36017406	36017422	Unique	Not expressed	Not expressed
chr1	36070782	36071136	56	1	36070946	36070962	Unique	0.79	0.76
chr1	36196096	36196676	79	2	36196212	36196228	L2b	0.12	1
chr1	36199497	36199835	54	1	36199628	36199644	Unique	0.36	0.935
chr1	36228772	36229137	72	1	36228945	36228961	Unique	1.16	0.842
chr1	36276146	36276549	202	1	36276327	36276343	MIRc	Not expressed	Not expressed
chr1	36314646	36315002	52	1	36314837	36314853	MIR3	-0.33	0.995
chr1	36315941	36316316	68	1	36316121	36316137	AluSx	-0.31	0.981
chr1	36327221	36327553	54	1	36327372	36327388	MIR	-1.42	0.956
chr1	36332537	36332916	147	1	36332708	36332724	MLT1F2	Not expressed	Not expressed
chr1	36632269	36632636	79	1	36632429	36632445	L2a	0.88	1
chr1	36727764	36728136	104	1	36727946	36727962	Unique	Not expressed	Not expressed
chr1	36922814	36923173	108	1	36922973	36922989	MIR	1.37	0.54
chr1	37012080	37012423	63	1	37012243	37012259	MLT1D	Not expressed	Not expressed
chr1	37140701	37141650	66	1	37141417	37141433	Unique	Not expressed	Not expressed
chr1	37187270	37187670	98	1	37187452	37187468	Unique	Not expressed	Not expressed
chr1	37197212	37197895	93	1	37197704	37197720	Unique	Not expressed	Not expressed
chr1	37198778	37199174	60	1	37198963	37198979	Unique	Not expressed	Not expressed
chr1	37339895	37340500	187	1	37340208	37340224	Unique	Not expressed	Not expressed
chr1	37403338	37403798	130	1	37403523	37403539	Unique	Not expressed	Not expressed
chr1	37478659	37479090	78	1	37478824	37478840	THE1B	Not expressed	Not expressed
chr1	37574248	37574742	146	1	37574448	37574464	Unique	Not expressed	Not expressed
chr1	37830350	37830975	145	2	37830779	37830795	MLT2A1	Not expressed	Not expressed
chr1	37888198	37888677	99	1	37888362	37888378	MSTA	Not expressed	Not expressed
chr1	37911388	37911748	66	1	37911566	37911582	THE1D	Not expressed	Not expressed
chr1	37953996	37954497	155	1	37954199	37954215	L1MC4a	2.47	0.899
chr1	38180058	38180586	82	1	38180310	38180326	MLT1B	Not expressed	Not expressed
chr1	38397526	38397968	71	1	38397780	38397796	Unique	-1.31	0.782
chr1	38494886	38495353	92	1	38495069	38495085	Unique	4.68	0.886
chr1	38538227	38538672	109	1	38538419	38538435	(CCCCAA)n	Not expressed	Not expressed
chr1	38564441	38564810	152	1	38564619	38564635	L2a	Not expressed	Not expressed
chr1	38573139	38573876	112	2	38573323	38573339	Unique	#NAME?	0.934
chr1	38574757	38575131	106	1	38574932	38574948	L1ME4a	Not expressed	Not expressed
chr1	38582573	38583237	170	1	38582823	38582839	MIRb	-1.95	0.924
chr1	38703058	38703431	69	1	38703240	38703256	THE1C	Not expressed	Not expressed
chr1	38760918	38761329	155	1	38761131	38761147	MLT1G3	Not expressed	Not expressed
chr1	38762867	38763304	116	1	38763087	38763103	MLT1J2	Not expressed	Not expressed
chr1	38821055	38821564	153	1	38821393	38821409	THE1B	Not expressed	Not expressed
chr1	38875365	38875711	114	1	38875530	38875546	THE1B	Not expressed	Not expressed
chr1	38885529	38885891	129	1	38885700	38885716	Unique	Not expressed	Not expressed
chr1	38976433	38977043	274	1	38976750	38976766	Unique	Not expressed	Not expressed
chr1	39002291	39002669	177	2	39002476	39002492	Unique	Not expressed	Not expressed
chr1	39170263	39170648	248	1	39170452	39170468	MLT1A0	Not expressed	Not expressed
chr1	39304157	39304510	65	1	39304345	39304361	Unique	-0.54	0.877
chr1	39528239	39528604	109	1	39528404	39528420	MLT1C	-0.43	0.998
chr1	39661947	39662260	50	1	39662082	39662098	Unique	Not expressed	Not expressed
chr1	39835126	39835504	136	1	39835307	39835323	Unique	-1.07	0.81
chr1	39859753	39860128	241	1	39859938	39859954	(ATTG)n	3.04	0.966
chr1	39907344	39907721	141	1	39907524	39907540	Unique	-1.27	0.642
chr1	39923620	39923990	133	1	39923801	39923817	MSTB	-1.28	0.605
chr1	39924271	39924631	112	1	39924450	39924466	Unique	-1.28	0.612
chr1	40010097	40010428	79	1	40010254	40010270	L1MC4	-0.63	0.974
chr1	40174997	40175395	94	1	40175208	40175224	THE1C	Not expressed	Not expressed
chr1	40182757	40183379	65	2	40182914	40182930	Unique	-0.57	0.998
chr1	40300978	40301340	121	1	40301157	40301173	Unique	Not expressed	Not expressed
chr1	40653619	40653994	121	1	40653795	40653811	Unique	2.21	0.157
chr1	40696673	40697033	75	1	40696848	40696864	Unique	1.86	0.306
chr1	40740383	40740735	76	2	40740534	40740550	L2c	0.29	1
chr1	40806487	40806850	133	1	40806656	40806672	MLT1D	Inf	0.901
chr1	40810266	40810584	63	1	40810415	40810431	Unique	Inf	0.709
chr1	40896707	40897074	96	2	40896882	40896898	L1ME3B	Not expressed	Not expressed
chr1	40897608	40898013	64	1	40897801	40897817	L1MC5	Not expressed	Not expressed
chr1	40898266	40898608	83	1	40898438	40898454	L1MC4	Not expressed	Not expressed
chr1	40948502	40949006	67	2	40948846	40948862	L1ME2	-0.02	1
chr1	41061344	41061847	241	1	41061568	41061584	Unique	Not expressed	Not expressed
chr1	41154308	41154738	97	1	41154547	41154563	Unique	0.28	0.991
chr1	41170190	41170563	135	1	41170370	41170386	Unique	1.51	0.997
chr1	41195519	41195911	169	1	41195702	41195718	Tigger1	Not expressed	Not expressed
chr1	41240550	41240916	60	1	41240724	41240740	L2a	Not expressed	Not expressed
chr1	41582264	41582565	45	1	41582399	41582415	Unique	-1.62	0.686
chr1	41588538	41589166	396	1	41588927	41588943	Unique	Not expressed	Not expressed
chr1	41774282	41774726	88	1	41774451	41774467	THE1C	Inf	0.912
chr1	41781190	41781880	144	1	41781542	41781558	Unique	Not expressed	Not expressed
chr1	41803815	41804189	158	1	41803999	41804015	L1MC4a	Not expressed	Not expressed
chr1	41823439	41823796	63	1	41823623	41823639	Unique	4.78	0.767
chr1	42098842	42099184	71	1	42098980	42098996	Unique	Not expressed	Not expressed
chr1	42156986	42157332	74	1	42157150	42157166	MLT1A0	Not expressed	Not expressed
chr1	42259836	42260149	64	1	42259979	42259995	THE1B	Not expressed	Not expressed
chr1	42281431	42281926	219	1	42281701	42281717	Unique	Not expressed	Not expressed
chr1	42386854	42387199	57	2	42387023	42387039	THE1B	Not expressed	Not expressed
chr1	42417319	42417660	60	1	42417488	42417504	THE1D	Not expressed	Not expressed
chr1	42462517	42462908	160	1	42462704	42462720	MLT1D	Not expressed	Not expressed
chr1	42474353	42474702	55	1	42474534	42474550	Unique	Not expressed	Not expressed
chr1	42507215	42507607	74	1	42507424	42507440	Unique	Not expressed	Not expressed
chr1	42508932	42509292	55	1	42509103	42509119	Unique	Not expressed	Not expressed
chr1	42649317	42649688	148	1	42649490	42649506	MIR3	0.56	0.947
chr1	42673215	42673765	219	3	42673407	42673423	Unique	3.38	0.884
chr1	42734334	42734711	217	1	42734516	42734532	MLT1A0	3.59	0.912
chr1	42763542	42763902	64	1	42763705	42763721	THE1C	3.72	0.857
chr1	42775282	42775586	49	1	42775434	42775450	Unique	3.18	0.898
chr1	42866023	42866403	123	1	42866207	42866223	L2b	Not expressed	Not expressed
chr1	42914919	42915406	240	2	42915101	42915117	MLT1B	5.6	0.000307
chr1	43092198	43092502	53	2	43092397	43092413	THE1A	Not expressed	Not expressed
chr1	43094066	43094407	65	3	43094104	43094120	THE1A-int	Not expressed	Not expressed
chr1	43099545	43099902	70	1	43099718	43099734	THE1C	Inf	0.848
chr1	43106057	43106439	152	1	43106238	43106254	Unique	Not expressed	Not expressed
chr1	43160173	43160496	53	1	43160333	43160349	Unique	0.65	0.799
chr1	43270691	43271341	392	1	43270910	43270926	MSTD	-0.35	0.998
chr1	43278126	43278475	89	1	43278307	43278323	Unique	0.5	0.98
chr1	43335882	43336276	160	2	43336066	43336082	L1MB1	Not expressed	Not expressed
chr1	43371161	43371539	153	1	43371345	43371361	MLT2B2	Not expressed	Not expressed
chr1	43470330	43470682	94	1	43470499	43470515	THE1C	Not expressed	Not expressed
chr1	43479290	43479659	82	1	43479474	43479490	L2b	Not expressed	Not expressed
chr1	43548412	43548864	49	2	43548554	43548570	MLT1D	Inf	0.887
chr1	43574823	43575197	111	1	43575002	43575018	THE1B	Not expressed	Not expressed
chr1	43575917	43576295	121	1	43576097	43576113	MSTA	Not expressed	Not expressed
chr1	43614693	43615088	126	1	43614869	43614885	Unique	4.11	0.934
chr1	43657328	43657660	64	1	43657498	43657514	L1MB7	Not expressed	Not expressed
chr1	43757092	43757464	127	1	43757264	43757280	(TTTG)n	Not expressed	Not expressed
chr1	43938398	43938795	92	1	43938546	43938562	LTR33	Not expressed	Not expressed
chr1	43941383	43941757	104	1	43941600	43941616	LTR33	Not expressed	Not expressed
chr1	44151425	44151782	80	1	44151605	44151621	Unique	0.53	1
chr1	44236475	44236867	92	1	44236676	44236692	Unique	1.07	1
chr1	44320242	44320643	58	1	44320407	44320423	L2	Not expressed	Not expressed
chr1	44332723	44333080	85	2	44332874	44332890	THE1B	Not expressed	Not expressed
chr1	44435813	44436399	64	1	44436199	44436215	Unique	1.48	0.387
chr1	44500170	44500553	74	1	44500333	44500349	Unique	Not expressed	Not expressed
chr1	44600211	44600576	57	1	44600381	44600397	L2c	8.52	5.2e-16
chr1	44607824	44608265	101	2	44608085	44608101	MLT1A0	10.24	6.8e-20
chr1	44612645	44613360	362	5	44613200	44613216	Unique	Inf	0.119
chr1	44689569	44689965	147	1	44689767	44689783	L2c	-0.21	1
chr1	44703941	44704416	135	1	44704122	44704138	Unique	0.04	1
chr1	44715870	44716323	153	1	44716063	44716079	Unique	Not expressed	Not expressed
chr1	44735411	44735771	77	1	44735572	44735588	MIRb	Not expressed	Not expressed
chr1	44808999	44809352	69	1	44809154	44809170	L1MC4	1.33	0.999
chr1	44848476	44848860	146	1	44848650	44848666	Unique	Not expressed	Not expressed
chr1	44853938	44854458	44	0	44854367	44854383	MLT2B2	Not expressed	Not expressed
chr1	44856133	44856441	51	1	44856274	44856290	Unique	Not expressed	Not expressed
chr1	44914553	44914926	64	1	44914735	44914751	L2	Not expressed	Not expressed
chr1	44938580	44939052	112	1	44938860	44938876	Unique	Not expressed	Not expressed
chr1	44962214	44962722	74	1	44962474	44962490	Unique	Not expressed	Not expressed
chr1	45099841	45100587	94	2	45100394	45100410	Unique	-0.31	0.952
chr1	45106505	45107027	102	1	45106697	45106713	Unique	0.01	1
chr1	45111682	45112191	65	0	45112025	45112041	Unique	-0.92	0.685
chr1	45301655	45302045	179	2	45301844	45301860	MLT1L	Not expressed	Not expressed
chr1	45336910	45337265	71	1	45337072	45337088	L2c	Not expressed	Not expressed
chr1	45347785	45348213	77	2	45347918	45347934	Unique	-0.24	1
chr1	45396589	45396956	64	1	45396769	45396785	MLT1F2	Not expressed	Not expressed
chr1	45434681	45435063	193	1	45434867	45434883	L1MC5	1.37	0.996
chr1	45634950	45635319	131	3	45635107	45635123	MIRb	Not expressed	Not expressed
chr1	45676753	45677164	300	1	45676937	45676953	MLT1K	Not expressed	Not expressed
chr1	45681978	45682344	59	1	45682138	45682154	ERV3-16A3_I-int	Not expressed	Not expressed
chr1	45711962	45712309	91	1	45712136	45712152	THE1B	Not expressed	Not expressed
chr1	45724956	45725302	59	1	45725128	45725144	MSTA	Not expressed	Not expressed
chr1	45736104	45736546	55	2	45736223	45736239	THE1A-int	Not expressed	Not expressed
chr1	45784004	45784346	81	1	45784176	45784192	HERVH-int	Not expressed	Not expressed
chr1	45805102	45805643	209	2	45805302	45805318	L2c	0.36	0.965
chr1	45873074	45873418	61	1	45873240	45873256	THE1B	Not expressed	Not expressed
chr1	45890262	45890620	98	1	45890436	45890452	L1MA3	Not expressed	Not expressed
chr1	45955619	45956020	242	1	45955804	45955820	L2	3.33	0.0727
chr1	45962888	45963245	91	1	45963055	45963071	Unique	-0.4	0.974
chr1	46009369	46009827	103	1	46009551	46009567	L2c	Not expressed	Not expressed
chr1	46042202	46042520	78	1	46042354	46042370	MER11B	Not expressed	Not expressed
chr1	46065599	46065941	94	1	46065764	46065780	L2a	2.01	0.637
chr1	46068851	46069184	61	1	46069009	46069025	Unique	1.89	0.159
chr1	46182918	46183274	119	1	46183084	46183100	Unique	-1.52	0.749
chr1	46221165	46221538	90	1	46221345	46221361	HERVIP10F-int	Not expressed	Not expressed
chr1	46374277	46374594	51	1	46374401	46374417	L1MEc	Not expressed	Not expressed
chr1	46380188	46380550	98	1	46380371	46380387	Unique	-1.45	0.91
chr1	46579170	46579522	47	1	46579353	46579369	Unique	Not expressed	Not expressed
chr1	46617362	46617722	75	1	46617535	46617551	MamGyp-int	Not expressed	Not expressed
chr1	46625581	46625957	65	1	46625764	46625780	Unique	Not expressed	Not expressed
chr1	46648202	46648577	97	1	46648378	46648394	Unique	-0.77	0.998
chr1	46715943	46716317	73	1	46716126	46716142	Unique	0.65	0.925
chr1	46912388	46912752	63	1	46912553	46912569	Unique	Not expressed	Not expressed
chr1	47120670	47120996	51	1	47120827	47120843	THE1C	-0.99	1
chr1	47216995	47217472	219	1	47217177	47217193	MLT1A0	Not expressed	Not expressed
chr1	47372779	47373139	100	1	47372957	47372973	MER11A	Not expressed	Not expressed
chr1	47379253	47379713	129	3	47379430	47379446	MLT2A2	Not expressed	Not expressed
chr1	47414838	47415210	67	1	47415003	47415019	Unique	Not expressed	Not expressed
chr1	47432655	47433013	70	1	47432828	47432844	MLT2C1	Not expressed	Not expressed
chr1	47440607	47440949	56	1	47440769	47440785	L1MA2	Not expressed	Not expressed
chr1	47441050	47441395	66	1	47441211	47441227	L1PA15	Not expressed	Not expressed
chr1	47461811	47462177	209	1	47461982	47461998	Unique	Not expressed	Not expressed
chr1	47500981	47501540	74	1	47501162	47501178	Unique	0.63	1
chr1	47515497	47515886	147	1	47515695	47515711	Unique	3.23	0.956
chr1	47594069	47594402	61	1	47594220	47594236	Unique	Not expressed	Not expressed
chr1	47626936	47627312	200	1	47627118	47627134	Unique	Not expressed	Not expressed
chr1	47680134	47680465	67	1	47680310	47680326	L2a	Not expressed	Not expressed
chr1	47899686	47900085	150	1	47899871	47899887	Unique	0.16	0.98
chr1	47940296	47940940	162	2	47940743	47940759	MIR	Not expressed	Not expressed
chr1	47979350	47979949	169	2	47979688	47979704	MLT1E1A	Not expressed	Not expressed
chr1	47991910	47992311	163	1	47992093	47992109	MLT1F	Not expressed	Not expressed
chr1	48007103	48007483	75	1	48007286	48007302	THE1B	4.2	0.917
chr1	48009022	48009376	77	1	48009059	48009075	THE1B-int	4.61	0.876
chr1	48091092	48091478	127	1	48091273	48091289	THE1C	Not expressed	Not expressed
chr1	48207871	48208416	75	1	48208115	48208131	Unique	Not expressed	Not expressed
chr1	48238993	48239315	96	1	48239163	48239179	THE1B	Not expressed	Not expressed
chr1	48302203	48302581	84	1	48302386	48302402	MLT1A0	Not expressed	Not expressed
chr1	48505990	48506440	205	1	48506219	48506235	MIRb	Not expressed	Not expressed
chr1	48573300	48573667	144	1	48573481	48573497	THE1D	Not expressed	Not expressed
chr1	48786949	48787291	59	1	48787116	48787132	L1M1	Not expressed	Not expressed
chr1	48817809	48818099	48	1	48817930	48817946	THE1B	Not expressed	Not expressed
chr1	48859367	48859770	194	2	48859577	48859593	MLT1A	3.32	0.97
chr1	48942832	48943218	101	1	48943012	48943028	Unique	Not expressed	Not expressed
chr1	49208766	49209342	118	2	49209010	49209026	Unique	0.68	0.915
chr1	49240508	49240967	107	1	49240768	49240784	Unique	2.68	0.969
chr1	49276006	49276329	77	1	49276169	49276185	MIRb	Not expressed	Not expressed
chr1	49299156	49299505	58	1	49299321	49299337	MLT1-int	Not expressed	Not expressed
chr1	49392912	49393264	62	1	49393088	49393104	THE1B	Not expressed	Not expressed
chr1	49403716	49404092	219	1	49403899	49403915	L2a	Not expressed	Not expressed
chr1	49428737	49429146	344	1	49428945	49428961	MSTD	Not expressed	Not expressed
chr1	49523785	49524153	58	1	49523966	49523982	THE1C	Not expressed	Not expressed
chr1	49525686	49526053	68	1	49525856	49525872	THE1C	Not expressed	Not expressed
chr1	49548081	49548514	95	2	49548388	49548404	THE1B-int	Not expressed	Not expressed
chr1	49550093	49550623	73	2	49550490	49550506	Unique	Not expressed	Not expressed
chr1	49600235	49600593	49	2	49600412	49600428	MER11B	Not expressed	Not expressed
chr1	49648599	49648949	58	1	49648747	49648763	Unique	Not expressed	Not expressed
chr1	49683422	49683803	67	2	49683639	49683655	L3	Not expressed	Not expressed
chr1	49684259	49684614	49	2	49684331	49684347	Unique	Not expressed	Not expressed
chr1	49692570	49692900	47	1	49692752	49692768	MLT1A0	Not expressed	Not expressed
chr1	49695341	49695802	43	1	49695602	49695618	MIRb	Not expressed	Not expressed
chr1	49702434	49702715	53	1	49702570	49702586	THE1B	Not expressed	Not expressed
chr1	49774556	49774889	52	2	49774706	49774722	Unique	Not expressed	Not expressed
chr1	49825084	49825429	47	1	49825234	49825250	Unique	Not expressed	Not expressed
chr1	49880813	49881166	55	1	49880994	49881010	L2c	Not expressed	Not expressed
chr1	49905016	49905399	74	1	49905201	49905217	MLT2A1	Not expressed	Not expressed
chr1	49916773	49917152	206	1	49916957	49916973	MLT1E	Not expressed	Not expressed
chr1	49974758	49975104	75	1	49974941	49974957	L2c	Not expressed	Not expressed
chr1	49987644	49988108	52	2	49987818	49987834	Unique	Not expressed	Not expressed
chr1	50054350	50054705	77	1	50054530	50054546	MIR	Not expressed	Not expressed
chr1	50082348	50082679	50	1	50082494	50082510	L2a	Not expressed	Not expressed
chr1	50099013	50099361	70	1	50099174	50099190	Unique	Not expressed	Not expressed
chr1	50104109	50104442	60	1	50104245	50104261	THE1B	Not expressed	Not expressed
chr1	50173451	50173806	60	1	50173621	50173637	L1P2	Not expressed	Not expressed
chr1	50224174	50224697	84	2	50224352	50224368	THE1C-int	Not expressed	Not expressed
chr1	50236583	50236943	154	1	50236755	50236771	L1M2	Not expressed	Not expressed
chr1	50271151	50271529	148	1	50271328	50271344	MLT1A0	Not expressed	Not expressed
chr1	50329090	50329460	50	1	50329267	50329283	L1MA1	Not expressed	Not expressed
chr1	50397071	50397426	86	1	50397250	50397266	THE1D	Not expressed	Not expressed
chr1	50442397	50442746	112	1	50442571	50442587	L1MEf	Not expressed	Not expressed
chr1	50474876	50475226	75	1	50475033	50475049	L1MA1	Not expressed	Not expressed
chr1	50490291	50490635	64	1	50490448	50490464	LTR16E1	Not expressed	Not expressed
chr1	50695381	50695933	85	1	50695677	50695693	Unique	Not expressed	Not expressed
chr1	50995508	50995861	143	1	50995687	50995703	Unique	Not expressed	Not expressed
chr1	51011656	51011953	47	1	51011835	51011851	AluJo	Not expressed	Not expressed
chr1	51097613	51097993	157	1	51097790	51097806	Unique	1.35	0.959
chr1	51188417	51188802	74	1	51188588	51188604	Unique	Not expressed	Not expressed
chr1	51317853	51318230	90	1	51318035	51318051	Unique	Not expressed	Not expressed
chr1	51378014	51378387	107	1	51378192	51378208	Unique	Not expressed	Not expressed
chr1	51477822	51478163	57	1	51478001	51478017	MER47A	-1.84	0.625
chr1	51503994	51504381	52	1	51504172	51504188	MLT1F-int	Not expressed	Not expressed
chr1	51512403	51512776	151	1	51512581	51512597	MIRb	Not expressed	Not expressed
chr1	51531662	51532025	57	2	51531822	51531838	THE1B	Not expressed	Not expressed
chr1	51586303	51586624	61	1	51586451	51586467	Unique	1.77	0.986
chr1	51597942	51598286	57	1	51598108	51598124	L1PA13	Not expressed	Not expressed
chr1	51719639	51720074	216	1	51719863	51719879	Unique	Inf	0.903
chr1	51725281	51725638	73	1	51725452	51725468	Unique	Inf	0.943
chr1	51814030	51814422	55	1	51814204	51814220	Unique	Not expressed	Not expressed
chr1	51829113	51829482	95	1	51829285	51829301	Unique	0.16	0.968
chr1	51851319	51851637	45	1	51851458	51851474	L1MB3	Not expressed	Not expressed
chr1	52100465	52100835	97	1	52100636	52100652	THE1B	Not expressed	Not expressed
chr1	52117290	52117649	68	1	52117453	52117469	Unique	1.6	0.419
chr1	52215179	52215516	45	1	52215335	52215351	Unique	0.82	0.775
chr1	52236700	52237029	43	1	52236854	52236870	Unique	1.01	0.645
chr1	52239573	52239955	175	1	52239763	52239779	MLT1L	2.54	0.729
chr1	52280324	52280688	99	1	52280502	52280518	Unique	-0.15	0.959
chr1	52291468	52291789	45	0	52291597	52291613	MLT1A0	-0.24	0.931
chr1	52468517	52468825	57	1	52468697	52468713	Unique	Not expressed	Not expressed
chr1	52591677	52591996	61	1	52591820	52591836	Tigger6a	Not expressed	Not expressed
chr1	52631058	52631394	49	1	52631195	52631211	Unique	Not expressed	Not expressed
chr1	52700237	52700596	61	1	52700409	52700425	Unique	Not expressed	Not expressed
chr1	52835550	52835896	72	1	52835722	52835738	THE1D	0.36	0.978
chr1	52910142	52910528	114	1	52910327	52910343	MLT2A1	-0.81	0.866
chr1	52914675	52915027	58	2	52914879	52914895	Unique	Not expressed	Not expressed
chr1	53012473	53012847	84	1	53012647	53012663	AluJr	Not expressed	Not expressed
chr1	53014243	53014576	62	1	53014390	53014406	Unique	Not expressed	Not expressed
chr1	53035002	53035328	75	1	53035141	53035157	Unique	Not expressed	Not expressed
chr1	53049928	53050368	167	2	53050141	53050157	MLT1B	Inf	0.803
chr1	53074642	53074980	65	1	53074792	53074808	Unique	-1.54	0.367
chr1	53166232	53166596	73	1	53166392	53166408	MIRb	Not expressed	Not expressed
chr1	53301671	53302010	77	1	53301803	53301819	Unique	Not expressed	Not expressed
chr1	53345081	53345428	81	1	53345236	53345252	Unique	1.81	0.98
chr1	53381246	53381694	131	1	53381471	53381487	MLT1E1A	-0.58	0.963
chr1	53627556	53627920	103	1	53627727	53627743	THE1C	Not expressed	Not expressed
chr1	53659227	53659648	50	1	53659393	53659409	Unique	Not expressed	Not expressed
chr1	53668096	53668538	208	1	53668339	53668355	Unique	-0.84	0.912
chr1	53701819	53702206	100	1	53702002	53702018	L2b	1.87	0.27
chr1	53725140	53725508	131	1	53725308	53725324	AluJo	-0.51	0.991
chr1	53810049	53810412	70	2	53810232	53810248	MIR	Not expressed	Not expressed
chr1	53818026	53818363	60	1	53818169	53818185	MIR	Not expressed	Not expressed
chr1	53848073	53848512	69	1	53848247	53848263	Unique	Not expressed	Not expressed
chr1	54104888	54105344	237	1	54105131	54105147	Unique	Not expressed	Not expressed
chr1	54224005	54224353	61	1	54224155	54224171	THE1B	6.7	0.0445
chr1	54226218	54226594	129	1	54226400	54226416	THE1B	Inf	0.26
chr1	54379612	54380028	137	1	54379837	54379853	Unique	-2.52	0.975
chr1	54417971	54418341	125	1	54418153	54418169	Unique	1.04	0.533
chr1	54433060	54433408	55	1	54433210	54433226	Unique	0.92	0.625
chr1	54436109	54436434	53	1	54436256	54436272	MER33	Not expressed	Not expressed
chr1	54438721	54439579	72	2	54439342	54439358	MLT1D	Not expressed	Not expressed
chr1	54468632	54468974	61	1	54468799	54468815	THE1B	6.93	0.501
chr1	54537004	54537436	171	1	54537239	54537255	MLT1F	Not expressed	Not expressed
chr1	54561005	54561371	53	0	54561204	54561220	Unique	0.24	1
chr1	54563733	54564158	143	1	54563966	54563982	MADE1	-0.61	0.892
chr1	54564243	54564606	65	1	54564403	54564419	L2c	-0.79	0.843
chr1	54566860	54567252	147	1	54567045	54567061	Unique	-0.66	0.918
chr1	54621485	54621861	87	1	54621664	54621680	MSTA	Not expressed	Not expressed
chr1	54836736	54837236	119	1	54836919	54836935	Unique	Not expressed	Not expressed
chr1	54894458	54894835	104	1	54894640	54894656	MLT1L	Not expressed	Not expressed
chr1	54923139	54923502	79	1	54923319	54923335	AluJo	Not expressed	Not expressed
chr1	54932510	54932860	72	1	54932678	54932694	THE1A	Not expressed	Not expressed
chr1	55082621	55083033	241	1	55082807	55082823	Unique	-1.17	0.936
chr1	55128430	55128802	93	1	55128604	55128620	L1MC4	Not expressed	Not expressed
chr1	55327680	55328144	97	1	55327858	55327874	L2a	2.69	0.975
chr1	55351839	55352285	103	1	55352019	55352035	Unique	2.21	0.276
chr1	55388410	55388781	100	1	55388585	55388601	Unique	Inf	0.337
chr1	55397048	55397416	104	2	55397224	55397240	PRIMAX-int	Inf	0.857
chr1	55399877	55400224	50	1	55400045	55400061	THE1B	Inf	0.899
chr1	55404758	55405115	87	1	55404924	55404940	THE1D	Not expressed	Not expressed
chr1	55409608	55410038	77	1	55409705	55409721	THE1C-int	Not expressed	Not expressed
chr1	55441133	55441682	284	1	55441464	55441480	MLT1E2	Inf	0.176
chr1	55498404	55498823	85	3	55498500	55498516	THE1A-int	Inf	0.57
chr1	55604025	55604399	94	1	55604204	55604220	Unique	0.98	0.723
chr1	55665579	55665918	85	1	55665733	55665749	THE1B	Not expressed	Not expressed
chr1	55689871	55690250	60	1	55690008	55690024	L1MEg	Not expressed	Not expressed
chr1	55772434	55772802	134	1	55772610	55772626	THE1B	Not expressed	Not expressed
chr1	55806888	55807486	212	1	55807287	55807303	MLT1H2	Inf	0.803
chr1	55817589	55817950	54	1	55817752	55817768	MIRc	Not expressed	Not expressed
chr1	55819240	55819631	126	1	55819422	55819438	MIRb	Not expressed	Not expressed
chr1	56003973	56004437	141	1	56004159	56004175	L1ME3	Not expressed	Not expressed
chr1	56012425	56012928	102	1	56012733	56012749	L2b	Not expressed	Not expressed
chr1	56037030	56037481	74	1	56037293	56037309	Unique	Not expressed	Not expressed
chr1	56065400	56065750	98	1	56065559	56065575	THE1C	Not expressed	Not expressed
chr1	56073058	56073448	97	1	56073224	56073240	THE1C	Not expressed	Not expressed
chr1	56085000	56085368	111	1	56085182	56085198	THE1C	Not expressed	Not expressed
chr1	56086738	56087091	108	1	56086895	56086911	THE1C	Not expressed	Not expressed
chr1	56164944	56165335	184	1	56165138	56165154	Unique	Not expressed	Not expressed
chr1	56200072	56200450	70	2	56200186	56200202	MLT2A1	0.7	0.913
chr1	56270182	56270543	103	1	56270365	56270381	THE1B	Not expressed	Not expressed
chr1	56323195	56323566	174	1	56323375	56323391	Unique	Not expressed	Not expressed
chr1	56324823	56325202	84	1	56325007	56325023	Unique	Not expressed	Not expressed
chr1	56329298	56329644	73	1	56329460	56329476	Tigger1	Not expressed	Not expressed
chr1	56380797	56381164	163	1	56380985	56381001	MSTD	Not expressed	Not expressed
chr1	56385179	56385522	107	0	56385272	56385288	THE1D	Not expressed	Not expressed
chr1	56401725	56402109	76	1	56401901	56401917	MLT1A0	Not expressed	Not expressed
chr1	56418333	56418804	63	2	56418490	56418506	MLT2A1	Not expressed	Not expressed
chr1	56478497	56478749	50	1	56478567	56478583	L1PREC2	Not expressed	Not expressed
chr1	56483455	56483874	76	2	56483699	56483715	Unique	Not expressed	Not expressed
chr1	56488912	56489271	76	2	56489017	56489033	THE1A	-3.31	0.988
chr1	56521657	56522013	76	2	56521822	56521838	L1MC4	Not expressed	Not expressed
chr1	56530570	56530911	61	1	56530742	56530758	Unique	Not expressed	Not expressed
chr1	56537545	56537925	53	1	56537695	56537711	Charlie18a	Not expressed	Not expressed
chr1	56569720	56570053	43	1	56569883	56569899	Tigger1	Not expressed	Not expressed
chr1	56582443	56582923	160	2	56582637	56582653	MLT1K	Not expressed	Not expressed
chr1	56631203	56631536	91	1	56631372	56631388	Unique	-0.55	0.994
chr1	56649435	56649830	94	2	56649600	56649616	MLT1B	2.35	0.958
chr1	56703779	56704147	43	1	56703967	56703983	MIR	Not expressed	Not expressed
chr1	56706804	56707151	45	1	56706960	56706976	AluJo	Not expressed	Not expressed
chr1	56707754	56708116	80	1	56707929	56707945	L1MA7	Not expressed	Not expressed
chr1	56725768	56726229	121	1	56725947	56725963	MLT1E2	Not expressed	Not expressed
chr1	56732863	56733230	87	1	56733040	56733056	L1MC4	Not expressed	Not expressed
chr1	56781013	56781376	125	1	56781189	56781205	L2a	Not expressed	Not expressed
chr1	56854490	56854795	47	1	56854615	56854631	THE1B	Not expressed	Not expressed
chr1	56919119	56919577	262	1	56919301	56919317	MLT1K	Not expressed	Not expressed
chr1	56955441	56955794	86	1	56955596	56955612	THE1B	-2.71	0.984
chr1	57012933	57013281	66	1	57013072	57013088	Unique	Not expressed	Not expressed
chr1	57026159	57026537	193	1	57026352	57026368	MLT1A0	Not expressed	Not expressed
chr1	57037268	57037619	87	1	57037426	57037442	Unique	Not expressed	Not expressed
chr1	57067376	57067673	67	1	57067519	57067535	THE1B	Not expressed	Not expressed
chr1	57100698	57101069	65	1	57100881	57100897	THE1B	Not expressed	Not expressed
chr1	57179580	57180015	54	2	57179761	57179777	Unique	-0.15	1
chr1	57216824	57217365	152	1	57217154	57217170	MIRb	Not expressed	Not expressed
chr1	57240252	57240626	63	2	57240352	57240368	MLT2A2	Not expressed	Not expressed
chr1	57271175	57271493	64	0	57271360	57271376	THE1B	Not expressed	Not expressed
chr1	57278990	57279321	52	1	57279139	57279155	THE1B	Not expressed	Not expressed
chr1	57291360	57291821	84	1	57291544	57291560	L2c	Not expressed	Not expressed
chr1	57359163	57359564	120	1	57359338	57359354	MIRb	Not expressed	Not expressed
chr1	57363286	57363649	51	1	57363457	57363473	Unique	Not expressed	Not expressed
chr1	57368727	57369104	125	1	57368908	57368924	THE1C	Not expressed	Not expressed
chr1	57424219	57424753	128	0	57424495	57424511	Unique	Not expressed	Not expressed
chr1	57424902	57425237	62	1	57425065	57425081	L2c	Not expressed	Not expressed
chr1	57441597	57441958	54	1	57441771	57441787	THE1B	Not expressed	Not expressed
chr1	57495591	57495997	114	3	57495772	57495788	THE1A	Not expressed	Not expressed
chr1	57567015	57567391	60	1	57567180	57567196	Unique	Not expressed	Not expressed
chr1	57629495	57629863	101	1	57629670	57629686	Unique	Not expressed	Not expressed
chr1	57639959	57640377	106	3	57640140	57640156	L2c	Not expressed	Not expressed
chr1	57665895	57666266	60	1	57666080	57666096	L2a	Not expressed	Not expressed
chr1	57670195	57670568	111	1	57670374	57670390	MIRb	Not expressed	Not expressed
chr1	57690145	57690490	51	1	57690325	57690341	MER21C	Not expressed	Not expressed
chr1	57700368	57700892	234	1	57700666	57700682	MLT1E2	Not expressed	Not expressed
chr1	57724397	57725054	75	0	57724578	57724594	MIRc	Not expressed	Not expressed
chr1	57775555	57775977	180	1	57775786	57775802	L2a	Not expressed	Not expressed
chr1	57789529	57789914	50	1	57789734	57789750	Unique	Not expressed	Not expressed
chr1	57793545	57794011	56	1	57793703	57793719	Unique	Not expressed	Not expressed
chr1	57823372	57823727	63	1	57823528	57823544	THE1C	Not expressed	Not expressed
chr1	57931580	57931959	162	1	57931765	57931781	Unique	Not expressed	Not expressed
chr1	57937041	57937376	59	1	57937208	57937224	THE1B	Not expressed	Not expressed
chr1	58008342	58008725	156	1	58008529	58008545	MLT1F	Not expressed	Not expressed
chr1	58035557	58036019	55	2	58035706	58035722	MLT2A1	3.4	0.87
chr1	58077795	58078230	179	1	58078039	58078055	MLT1D	Inf	0.938
chr1	58170258	58170616	65	1	58170442	58170458	Unique	Not expressed	Not expressed
chr1	58243515	58243858	110	1	58243682	58243698	L1ME1	Not expressed	Not expressed
chr1	58262937	58263313	47	1	58263133	58263149	LTR81B	Not expressed	Not expressed
chr1	58268090	58268458	113	1	58268270	58268286	MSTA	Not expressed	Not expressed
chr1	58276647	58277174	137	2	58276821	58276837	MLT1D	Not expressed	Not expressed
chr1	58335343	58335724	154	1	58335526	58335542	Unique	Not expressed	Not expressed
chr1	58348753	58349120	46	2	58348935	58348951	Unique	Not expressed	Not expressed
chr1	58580289	58580726	178	1	58580532	58580548	MamRep1894	Inf	0.728
chr1	58615537	58615880	95	1	58615682	58615698	MIRb	Not expressed	Not expressed
chr1	58673614	58673968	68	1	58673792	58673808	THE1C	Not expressed	Not expressed
chr1	58694403	58694783	73	1	58694585	58694601	Unique	Not expressed	Not expressed
chr1	58782465	58782842	69	1	58782643	58782659	MIRb	Not expressed	Not expressed
chr1	58943079	58943384	44	1	58943202	58943218	MLT1K	Not expressed	Not expressed
chr1	58947216	58947567	64	1	58947380	58947396	THE1B	-1.05	0.833
chr1	59077227	59077766	70	3	59077454	59077470	Unique	Not expressed	Not expressed
chr1	59107011	59107484	64	1	59107288	59107304	MER82	Inf	0.886
chr1	59126788	59127109	55	1	59126940	59126956	Unique	1.64	0.446
chr1	59168412	59168758	63	1	59168586	59168602	L2b	Not expressed	Not expressed
chr1	59188787	59189181	66	2	59188998	59189014	MLT1A	Not expressed	Not expressed
chr1	59204346	59204674	69	1	59204494	59204510	L2b	Not expressed	Not expressed
chr1	59207727	59208058	68	1	59207892	59207908	MLT1L	Not expressed	Not expressed
chr1	59215526	59215888	69	0	59215753	59215769	Unique	Not expressed	Not expressed
chr1	59254514	59254866	84	1	59254684	59254700	THE1B	Not expressed	Not expressed
chr1	59349554	59350086	78	2	59349908	59349924	MIR	-1.43	0.748
chr1	59408073	59408451	170	1	59408251	59408267	MIRb	Not expressed	Not expressed
chr1	59419618	59419963	81	2	59419845	59419861	THE1A	Not expressed	Not expressed
chr1	59476855	59477446	181	2	59477068	59477084	MLT1D	Inf	8.71e-05
chr1	59479972	59480321	73	1	59480146	59480162	Unique	Inf	0.000197
chr1	59526919	59527297	80	2	59527096	59527112	MLT1A0	0.21	1
chr1	59528584	59528975	152	1	59528781	59528797	MLT1F2	0.56	0.996
chr1	59566493	59566898	122	1	59566672	59566688	MLT1F2	Not expressed	Not expressed
chr1	59574631	59575168	66	1	59574793	59574809	Unique	Not expressed	Not expressed
chr1	59590470	59590816	50	1	59590628	59590644	LTR33	Not expressed	Not expressed
chr1	59629213	59629551	66	1	59629366	59629382	Unique	Not expressed	Not expressed
chr1	59654710	59655318	171	1	59655009	59655025	MER5A1	Not expressed	Not expressed
chr1	59657259	59657637	190	1	59657438	59657454	MLT1M	Not expressed	Not expressed
chr1	59683269	59683618	82	1	59683420	59683436	THE1B	Not expressed	Not expressed
chr1	59782756	59783246	64	1	59783059	59783075	MIRc	2.46	0.934
chr1	59829542	59829936	166	1	59829725	59829741	Unique	Inf	0.921
chr1	59843018	59843384	111	1	59843183	59843199	THE1C	Inf	0.557
chr1	59843754	59844107	94	1	59843916	59843932	THE1B	0.8	0.874
chr1	59870226	59870676	95	1	59870414	59870430	Unique	Not expressed	Not expressed
chr1	59884907	59885258	46	0	59885077	59885093	Unique	Not expressed	Not expressed
chr1	59912071	59912415	54	0	59912254	59912270	Unique	Not expressed	Not expressed
chr1	59913088	59913463	129	1	59913269	59913285	THE1B	Not expressed	Not expressed
chr1	59974966	59975321	68	1	59975132	59975148	L2	Not expressed	Not expressed
chr1	60008942	60009264	56	1	60009105	60009121	Unique	Not expressed	Not expressed
chr1	60039843	60040175	55	1	60040033	60040049	MLT1D	3.2	0.872
chr1	60072075	60072437	119	2	60072245	60072261	MER95	3.57	0.942
chr1	60144082	60144429	81	1	60144242	60144258	Unique	Not expressed	Not expressed
chr1	60174876	60175280	112	1	60175043	60175059	THE1D	Not expressed	Not expressed
chr1	60183063	60183651	144	1	60183450	60183466	Unique	Not expressed	Not expressed
chr1	60251204	60251596	63	1	60251505	60251521	THE1B-int	Not expressed	Not expressed
chr1	60310734	60311126	141	1	60310911	60310927	MLT1A0	Inf	0.261
chr1	60356076	60356396	61	2	60356154	60356170	THE1B	Inf	0.91
chr1	60471377	60471852	117	2	60471631	60471647	MLT1K	Not expressed	Not expressed
chr1	60490450	60491147	146	3	60490947	60490963	MLT1A	Not expressed	Not expressed
chr1	60513612	60514043	161	1	60513796	60513812	MLT1F	Not expressed	Not expressed
chr1	60600758	60601110	64	1	60600923	60600939	MLT1G	Not expressed	Not expressed
chr1	60671228	60671586	93	1	60671399	60671415	THE1C	Not expressed	Not expressed
chr1	60714647	60715074	75	2	60714779	60714795	MLT2A1	Not expressed	Not expressed
chr1	60727431	60727778	104	1	60727601	60727617	MLT1A	Not expressed	Not expressed
chr1	60752843	60753205	170	1	60753035	60753051	THE1D	Not expressed	Not expressed
chr1	60759738	60760136	146	1	60759928	60759944	Unique	0.37	0.999
chr1	60818213	60818582	141	2	60818386	60818402	MLT1B	Not expressed	Not expressed
chr1	60864209	60864577	84	2	60864373	60864389	Unique	Not expressed	Not expressed
chr1	60969053	60969457	93	1	60969267	60969283	Unique	Not expressed	Not expressed
chr1	61022545	61022904	62	1	61022726	61022742	MLT1A	Not expressed	Not expressed
chr1	61031961	61032336	67	1	61032140	61032156	MER92B	Inf	0.943
chr1	61055853	61056346	49	2	61056011	61056027	AluY	Not expressed	Not expressed
chr1	61094742	61095083	45	1	61094921	61094937	L1ME1	Not expressed	Not expressed
chr1	61098817	61099297	63	2	61099219	61099235	Unique	Not expressed	Not expressed
chr1	61133553	61133907	86	1	61133717	61133733	LTR85c	Not expressed	Not expressed
chr1	61136886	61137590	84	2	61137236	61137252	Unique	Not expressed	Not expressed
chr1	61160603	61161075	65	1	61160841	61160857	THE1C	Not expressed	Not expressed
chr1	61211661	61212050	173	1	61211842	61211858	Unique	Not expressed	Not expressed
chr1	61297972	61298394	66	1	61298132	61298148	Unique	Not expressed	Not expressed
chr1	61322448	61322792	53	1	61322599	61322615	Unique	Not expressed	Not expressed
chr1	61332574	61332889	56	1	61332746	61332762	Unique	Not expressed	Not expressed
chr1	61381854	61382317	200	1	61382047	61382063	MLT1A0	10.12	0.0171
chr1	61460052	61460394	65	1	61460235	61460251	MLT1A0	Not expressed	Not expressed
chr1	61571019	61571336	72	1	61571144	61571160	Unique	Not expressed	Not expressed
chr1	61605753	61606095	103	1	61605930	61605946	Unique	Not expressed	Not expressed
chr1	61608804	61609168	125	2	61608980	61608996	Unique	Not expressed	Not expressed
chr1	61614952	61615326	78	1	61615107	61615123	Unique	Not expressed	Not expressed
chr1	61670298	61670686	112	1	61670470	61670486	Unique	Not expressed	Not expressed
chr1	61763620	61763969	96	1	61763801	61763817	THE1D	Not expressed	Not expressed
chr1	61835615	61835944	54	2	61835910	61835926	Unique	Not expressed	Not expressed
chr1	61844355	61845039	269	2	61844742	61844758	MLT1E1A	7.64	0.455
chr1	61904925	61905308	73	1	61905081	61905097	Unique	Not expressed	Not expressed
chr1	62025559	62025931	52	1	62025734	62025750	MLT1L	Not expressed	Not expressed
chr1	62100573	62100961	84	1	62100739	62100755	AluJr4	Not expressed	Not expressed
chr1	62198390	62198756	98	1	62198568	62198584	Unique	Not expressed	Not expressed
chr1	62241917	62242262	94	2	62242095	62242111	Charlie1a	-0.19	1
chr1	62294943	62295352	99	2	62295096	62295112	Unique	Not expressed	Not expressed
chr1	62303533	62303979	203	1	62303760	62303776	Unique	Not expressed	Not expressed
chr1	62372494	62372809	52	1	62372645	62372661	THE1C	Not expressed	Not expressed
chr1	62385827	62386151	82	1	62385981	62385997	THE1B	Inf	0.855
chr1	62388437	62388811	174	1	62388620	62388636	Unique	Not expressed	Not expressed
chr1	62455197	62455709	128	1	62455377	62455393	Unique	2.22	0.818
chr1	62486766	62487230	170	2	62487033	62487049	MLT1A0	Not expressed	Not expressed
chr1	62645910	62646273	108	1	62646094	62646110	HERVK14-int	Not expressed	Not expressed
chr1	62650200	62650578	198	1	62650383	62650399	LTR8	Not expressed	Not expressed
chr1	62667455	62667787	58	1	62667627	62667643	Unique	Not expressed	Not expressed
chr1	62834576	62835059	210	2	62834833	62834849	L2	6.75	0.134
chr1	62838925	62839313	318	2	62839117	62839133	MLT1A0	Inf	0.728
chr1	62841097	62841461	44	1	62841312	62841328	L1MC4	Not expressed	Not expressed
chr1	62953421	62953788	112	1	62953597	62953613	Unique	1.91	0.219
chr1	62973452	62973847	132	1	62973659	62973675	Unique	1.84	0.288
chr1	63047461	63047839	175	1	63047643	63047659	L2c	3.32	0.848
chr1	63060622	63060944	50	1	63060788	63060804	Unique	Not expressed	Not expressed
chr1	63158614	63159025	66	1	63158788	63158804	THE1C	4.35	0.291
chr1	63189558	63189977	55	2	63189737	63189753	MamGypLTR1b	Not expressed	Not expressed
chr1	63247354	63247703	119	1	63247518	63247534	Unique	2.75	0.968
chr1	63316643	63316966	57	1	63316798	63316814	Unique	Not expressed	Not expressed
chr1	63330094	63330450	83	1	63330267	63330283	Unique	-0.44	0.957
chr1	63351444	63351827	64	1	63351632	63351648	Unique	Not expressed	Not expressed
chr1	63365152	63365553	233	1	63365351	63365367	Unique	Not expressed	Not expressed
chr1	63387537	63387917	152	1	63387716	63387732	Unique	Not expressed	Not expressed
chr1	63427221	63427596	191	2	63427401	63427417	Unique	Not expressed	Not expressed
chr1	63510913	63511265	67	1	63511085	63511101	THE1C	Not expressed	Not expressed
chr1	63535562	63535931	81	1	63535738	63535754	Unique	Not expressed	Not expressed
chr1	63594169	63594508	72	1	63594343	63594359	Unique	Not expressed	Not expressed
chr1	63610048	63610422	82	1	63610231	63610247	THE1C	Not expressed	Not expressed
chr1	63632567	63632918	54	1	63632744	63632760	Charlie4a	Not expressed	Not expressed
chr1	63718770	63719153	81	3	63718947	63718963	L3	Inf	0.897
chr1	63737106	63737478	95	1	63737287	63737303	MIRc	Not expressed	Not expressed
chr1	63772884	63773220	56	1	63773039	63773055	MLT1F-int	Not expressed	Not expressed
chr1	63813082	63813445	135	1	63813249	63813265	MLT1D	Not expressed	Not expressed
chr1	63880436	63880863	162	2	63880656	63880672	MLT2C1	-0.39	0.983
chr1	63904127	63904492	88	1	63904303	63904319	Unique	0.19	0.998
chr1	63978458	63978870	195	1	63978675	63978691	L1MC4	Not expressed	Not expressed
chr1	63993184	63993475	39	1	63993300	63993316	Unique	0.19	1
chr1	64000982	64001357	158	1	64001162	64001178	L2a	0.78	0.953
chr1	64046720	64047062	59	1	64046891	64046907	L1MD2	Not expressed	Not expressed
chr1	64052118	64052472	79	1	64052279	64052295	THE1C	4.19	0.655
chr1	64055906	64056234	46	1	64056074	64056090	MER95	0.56	0.981
chr1	64084569	64084976	164	1	64084767	64084783	Unique	Not expressed	Not expressed
chr1	64100579	64101119	137	1	64100921	64100937	Unique	-0.35	0.939
chr1	64156190	64156637	88	2	64156348	64156364	MLT2A2	Not expressed	Not expressed
chr1	64192404	64192990	124	3	64192798	64192814	THE1B	2.86	0.934
chr1	64219404	64219971	69	2	64219785	64219801	MLT1D	Not expressed	Not expressed
chr1	64224266	64224645	73	1	64224454	64224470	Unique	Not expressed	Not expressed
chr1	64281819	64282196	133	1	64282001	64282017	THE1B	Not expressed	Not expressed
chr1	64304517	64305078	83	1	64304900	64304916	Unique	Not expressed	Not expressed
chr1	64362069	64362434	82	1	64362248	64362264	Unique	Not expressed	Not expressed
chr1	64406386	64406763	53	1	64406629	64406645	L1MC4	Not expressed	Not expressed
chr1	64411682	64412098	152	1	64411888	64411904	Unique	Not expressed	Not expressed
chr1	64424777	64425126	71	0	64424930	64424946	THE1C	Not expressed	Not expressed
chr1	64432509	64432843	47	1	64432667	64432683	Unique	Not expressed	Not expressed
chr1	64440855	64441304	137	2	64441032	64441048	Unique	Not expressed	Not expressed
chr1	64476224	64476568	87	1	64476393	64476409	THE1C	Not expressed	Not expressed
chr1	64577368	64577788	187	2	64577549	64577565	Unique	Inf	0.843
chr1	64591889	64592233	95	1	64592067	64592083	L2c	Not expressed	Not expressed
chr1	64641294	64641620	67	1	64641465	64641481	Unique	Not expressed	Not expressed
chr1	64661056	64661564	286	2	64661366	64661382	MLT1E3	Not expressed	Not expressed
chr1	64697007	64697356	50	1	64697188	64697204	Unique	Not expressed	Not expressed
chr1	64710775	64711148	89	1	64710947	64710963	Unique	Not expressed	Not expressed
chr1	64784766	64785095	78	1	64784933	64784949	Unique	Not expressed	Not expressed
chr1	64939725	64940079	113	1	64939878	64939894	Unique	Not expressed	Not expressed
chr1	64983212	64983737	54	2	64983386	64983402	Unique	Not expressed	Not expressed
chr1	65006222	65006604	84	1	65006400	65006416	Unique	Not expressed	Not expressed
chr1	65014430	65014734	46	1	65014598	65014614	Unique	Not expressed	Not expressed
chr1	65046800	65047158	66	1	65046965	65046981	Unique	3.62	0.656
chr1	65074841	65075219	83	1	65075023	65075039	Unique	Inf	0.7
chr1	65075637	65076008	55	1	65075813	65075829	THE1C	Inf	0.798
chr1	65088187	65088548	103	1	65088359	65088375	Unique	Not expressed	Not expressed
chr1	65089652	65090058	79	1	65089860	65089876	Unique	Not expressed	Not expressed
chr1	65191060	65191476	92	1	65191280	65191296	MLT1I	Not expressed	Not expressed
chr1	65274880	65275233	114	1	65275063	65275079	Unique	Not expressed	Not expressed
chr1	65413713	65414077	84	1	65413879	65413895	Unique	Not expressed	Not expressed
chr1	65452106	65452481	52	1	65452273	65452289	Unique	Not expressed	Not expressed
chr1	65524257	65524623	135	1	65524435	65524451	Unique	-1.81	0.983
chr1	65533907	65534306	142	1	65534110	65534126	Unique	Not expressed	Not expressed
chr1	65552560	65552920	100	2	65552719	65552735	MLT1B	Not expressed	Not expressed
chr1	65553117	65553482	68	1	65553289	65553305	THE1B	Not expressed	Not expressed
chr1	65572145	65572720	85	1	65572531	65572547	MIRc	Not expressed	Not expressed
chr1	65586334	65586696	69	0	65586514	65586530	MLT1A0	Not expressed	Not expressed
chr1	65594307	65594678	64	2	65594398	65594414	Unique	Not expressed	Not expressed
chr1	65594823	65595176	70	1	65594987	65595003	THE1C	Not expressed	Not expressed
chr1	65674016	65674344	65	1	65674158	65674174	Unique	Not expressed	Not expressed
chr1	65703720	65704092	148	1	65703894	65703910	THE1C	Not expressed	Not expressed
chr1	65709693	65710071	83	2	65709884	65709900	L3	Inf	0.882
chr1	65711137	65711551	182	1	65711369	65711385	MLT1A0	Inf	0.913
chr1	65729648	65729990	73	1	65729796	65729812	L2a	-2.07	0.99
chr1	65763512	65764071	74	2	65763888	65763904	LTR8	Not expressed	Not expressed
chr1	65794707	65795132	47	1	65794997	65795013	Unique	Inf	0.912
chr1	65807831	65808214	133	1	65808015	65808031	MLT1A0	Inf	0.709
chr1	65850214	65850559	66	1	65850376	65850392	THE1B	-0.01	1
chr1	65935138	65935753	241	1	65935322	65935338	Unique	Not expressed	Not expressed
chr1	65983025	65983346	46	1	65983181	65983197	Unique	-1.02	0.964
chr1	65983569	65983926	128	1	65983751	65983767	Unique	-1.06	0.96
chr1	66037102	66037409	46	1	66037254	66037270	U13_	-1.23	0.774
chr1	66081476	66081851	97	1	66081658	66081674	Unique	-1.1	0.647
chr1	66168190	66168544	60	1	66168354	66168370	Unique	Not expressed	Not expressed
chr1	66292603	66292988	191	1	66292793	66292809	L1MCa	Not expressed	Not expressed
chr1	66414934	66415427	67	0	66415329	66415345	ERV3-16A3_I-int	Not expressed	Not expressed
chr1	66417235	66417550	50	1	66417386	66417402	Unique	Not expressed	Not expressed
chr1	66418892	66419244	53	1	66419055	66419071	MLT1D	Not expressed	Not expressed
chr1	66423630	66423982	155	1	66423813	66423829	L1M4	Not expressed	Not expressed
chr1	66442004	66442539	181	2	66442309	66442325	MSTA	Not expressed	Not expressed
chr1	66448040	66448591	188	1	66448218	66448234	MLT1B-int	5.9	0.426
chr1	66472176	66472525	84	1	66472341	66472357	THE1C	Not expressed	Not expressed
chr1	66494820	66495156	55	1	66494904	66494920	THE1A	Not expressed	Not expressed
chr1	66566051	66566413	78	1	66566215	66566231	Unique	Not expressed	Not expressed
chr1	66594470	66594886	105	2	66594698	66594714	Unique	Not expressed	Not expressed
chr1	66603727	66604062	55	1	66603871	66603887	Unique	Not expressed	Not expressed
chr1	66749233	66749605	137	1	66749393	66749409	Unique	Not expressed	Not expressed
chr1	66767859	66768480	83	2	66768091	66768107	Unique	Not expressed	Not expressed
chr1	66781601	66782027	52	1	66781836	66781852	Unique	Not expressed	Not expressed
chr1	66805759	66806098	61	1	66805941	66805957	Unique	Not expressed	Not expressed
chr1	66810323	66810663	44	1	66810462	66810478	Unique	Not expressed	Not expressed
chr1	66816184	66816560	104	1	66816369	66816385	Unique	Not expressed	Not expressed
chr1	66840093	66840449	102	1	66840249	66840265	Unique	-1.49	0.85
chr1	66930482	66930828	63	1	66930616	66930632	Unique	Not expressed	Not expressed
chr1	66957664	66957994	54	1	66957840	66957856	MLT1J1	Not expressed	Not expressed
chr1	66989444	66989806	48	1	66989623	66989639	ERVL-E-int	Not expressed	Not expressed
chr1	67021973	67022330	69	1	67022148	67022164	Unique	Not expressed	Not expressed
chr1	67029100	67029476	104	1	67029282	67029298	Unique	3.13	0.969
chr1	67042922	67043306	68	1	67043114	67043130	Unique	Not expressed	Not expressed
chr1	67066039	67066705	261	1	67066483	67066499	L2c	Not expressed	Not expressed
chr1	67109292	67109647	83	1	67109469	67109485	Unique	1.58	0.886
chr1	67135704	67136116	126	1	67135916	67135932	Unique	0.92	0.99
chr1	67148500	67148844	101	1	67148646	67148662	Unique	0.96	1
chr1	67270839	67271227	127	1	67271047	67271063	MLT1I	Not expressed	Not expressed
chr1	67332566	67332940	93	1	67332742	67332758	THE1C	2.43	0.975
chr1	67345463	67345825	60	1	67345645	67345661	THE1B	4.32	0.688
chr1	67347389	67347774	147	1	67347573	67347589	THE1B	Inf	0.226
chr1	67374206	67374628	169	1	67374424	67374440	L2a	Not expressed	Not expressed
chr1	67492463	67492830	92	1	67492637	67492653	THE1C	Not expressed	Not expressed
chr1	67500203	67500549	91	1	67500366	67500382	L1M1	Not expressed	Not expressed
chr1	67522088	67522572	101	3	67522450	67522466	Unique	Not expressed	Not expressed
chr1	67525306	67525983	116	2	67525504	67525520	ERVL-E-int	Not expressed	Not expressed
chr1	67538425	67538787	60	1	67538601	67538617	L1MB1	Not expressed	Not expressed
chr1	67584161	67584555	154	1	67584364	67584380	MLT1A0	Not expressed	Not expressed
chr1	67651090	67651457	83	1	67651266	67651282	Unique	Not expressed	Not expressed
chr1	67669863	67670234	70	1	67670042	67670058	Unique	Not expressed	Not expressed
chr1	67673028	67673372	61	1	67673192	67673208	THE1A	Inf	0.757
chr1	67740412	67740882	58	1	67740696	67740712	MIRb	Not expressed	Not expressed
chr1	67753914	67754305	123	1	67754095	67754111	MLT2A1	Not expressed	Not expressed
chr1	67769891	67770266	99	1	67770068	67770084	Unique	Not expressed	Not expressed
chr1	67848769	67849241	220	1	67848957	67848973	THE1C	Inf	0.93
chr1	67850902	67851267	72	1	67851076	67851092	THE1C	Inf	0.92
chr1	67866865	67867378	129	2	67867071	67867087	MER21A	1.12	0.988
chr1	67921434	67921801	78	1	67921610	67921626	L1MDa	Not expressed	Not expressed
chr1	67964525	67964871	87	1	67964708	67964724	L2a	Not expressed	Not expressed
chr1	67966083	67966410	62	1	67966213	67966229	Unique	Not expressed	Not expressed
chr1	68023520	68023923	110	1	68023738	68023754	Unique	Not expressed	Not expressed
chr1	68051973	68052378	198	1	68052156	68052172	L2a	Not expressed	Not expressed
chr1	68053687	68054054	74	1	68053851	68053867	Unique	Not expressed	Not expressed
chr1	68080161	68080538	102	1	68080343	68080359	MLT1F2	Not expressed	Not expressed
chr1	68134428	68134828	100	1	68134630	68134646	L2a	Not expressed	Not expressed
chr1	68166777	68167181	165	1	68166986	68167002	L2c	-1.06	0.657
chr1	68170173	68170652	112	1	68170464	68170480	Unique	-1.2	0.65
chr1	68191234	68191562	56	1	68191384	68191400	Unique	Not expressed	Not expressed
chr1	68252673	68253026	99	0	68252826	68252842	L2c	Not expressed	Not expressed
chr1	68287246	68287606	79	1	68287436	68287452	MER104	Not expressed	Not expressed
chr1	68304189	68304739	242	1	68304544	68304560	Unique	-0.1	1
chr1	68316317	68316669	55	1	68316489	68316505	Unique	Not expressed	Not expressed
chr1	68325895	68326238	83	1	68326058	68326074	Unique	Not expressed	Not expressed
chr1	68340190	68340618	178	1	68340419	68340435	MLT1J	1.48	0.983
chr1	68346324	68346736	99	1	68346564	68346580	Unique	Not expressed	Not expressed
chr1	68440470	68440933	214	2	68440726	68440742	MLT1A0	Not expressed	Not expressed
chr1	68494176	68494535	71	2	68494286	68494302	THE1C	Not expressed	Not expressed
chr1	68501137	68501531	86	2	68501420	68501436	MSTA	Not expressed	Not expressed
chr1	68505271	68505633	78	1	68505442	68505458	THE1B	Not expressed	Not expressed
chr1	68651367	68651876	123	3	68651550	68651566	MER21B	4.69	0.727
chr1	68683372	68683751	141	1	68683556	68683572	Unique	Not expressed	Not expressed
chr1	68715693	68716121	75	1	68715927	68715943	MLT1B	Not expressed	Not expressed
chr1	68789263	68789746	124	1	68789552	68789568	Unique	Not expressed	Not expressed
chr1	68791325	68791681	77	1	68791508	68791524	THE1B	Not expressed	Not expressed
chr1	68796404	68796892	145	1	68796623	68796639	Unique	Inf	0.918
chr1	68828463	68828811	97	1	68828625	68828641	Tigger1	Not expressed	Not expressed
chr1	68837070	68837416	50	2	68837264	68837280	MLT1A	Inf	0.645
chr1	68842800	68843192	124	1	68842982	68842998	MLT1E2	Inf	0.403
chr1	68844336	68844654	44	1	68844479	68844495	MLT1E2	Inf	0.357
chr1	68924877	68925269	83	2	68925081	68925097	Unique	Not expressed	Not expressed
chr1	68951725	68952081	57	2	68951879	68951895	MSTA	-0.97	0.884
chr1	68964511	68964919	120	1	68964688	68964704	Unique	Not expressed	Not expressed
chr1	68994000	68994516	147	1	68994333	68994349	MLT1F2	Not expressed	Not expressed
chr1	69103068	69103512	260	2	69103291	69103307	Unique	Not expressed	Not expressed
chr1	69134072	69134398	55	1	69134223	69134239	THE1C	Not expressed	Not expressed
chr1	69140475	69140819	72	1	69140633	69140649	THE1B	Not expressed	Not expressed
chr1	69165515	69165846	54	1	69165661	69165677	THE1C	Not expressed	Not expressed
chr1	69166479	69166867	73	1	69166682	69166698	MLT1B	Not expressed	Not expressed
chr1	69222015	69222328	51	1	69222152	69222168	L1M5	Not expressed	Not expressed
chr1	69235409	69236127	82	3	69235588	69235604	Unique	Not expressed	Not expressed
chr1	69245236	69245594	74	1	69245411	69245427	THE1C	Not expressed	Not expressed
chr1	69248207	69248623	62	2	69248531	69248547	L2	Not expressed	Not expressed
chr1	69257394	69257708	67	2	69257540	69257556	THE1B	Not expressed	Not expressed
chr1	69291712	69292071	86	1	69291879	69291895	THE1B	Not expressed	Not expressed
chr1	69294293	69294657	47	1	69294463	69294479	Unique	Not expressed	Not expressed
chr1	69331949	69332316	208	1	69332128	69332144	Unique	Not expressed	Not expressed
chr1	69334505	69334862	87	1	69334693	69334709	Tigger1	Not expressed	Not expressed
chr1	69339423	69339795	105	1	69339598	69339614	Tigger1	Not expressed	Not expressed
chr1	69388418	69388747	54	1	69388565	69388581	MLT1D	Not expressed	Not expressed
chr1	69544255	69544639	226	1	69544440	69544456	MLT1B	Not expressed	Not expressed
chr1	69629485	69629958	277	1	69629731	69629747	MLT1E1A	Not expressed	Not expressed
chr1	69709316	69709730	167	2	69709495	69709511	MLT1B	Not expressed	Not expressed
chr1	69752375	69752748	182	1	69752547	69752563	Unique	Not expressed	Not expressed
chr1	69850197	69850611	78	2	69850493	69850509	Unique	Not expressed	Not expressed
chr1	69851377	69851708	70	1	69851522	69851538	Unique	Not expressed	Not expressed
chr1	69885790	69886322	73	1	69885942	69885958	MLT1E1A	Not expressed	Not expressed
chr1	69887207	69887558	116	1	69887380	69887396	MLT1E1A-int	Not expressed	Not expressed
chr1	69919105	69919443	48	1	69919271	69919287	MSTD	Not expressed	Not expressed
chr1	69953700	69954175	246	1	69953976	69953992	L1MC1	Not expressed	Not expressed
chr1	69962115	69962473	103	1	69962282	69962298	Unique	Not expressed	Not expressed
chr1	69993106	69993394	43	0	69993241	69993257	THE1D	Not expressed	Not expressed
chr1	70011556	70011919	118	1	70011722	70011738	Unique	Not expressed	Not expressed
chr1	70041624	70041974	42	1	70041822	70041838	AluJr	Not expressed	Not expressed
chr1	70070639	70070998	55	1	70070813	70070829	THE1B	Not expressed	Not expressed
chr1	70073235	70073657	113	1	70073419	70073435	Unique	Not expressed	Not expressed
chr1	70077073	70077464	54	1	70077215	70077231	MER82	Not expressed	Not expressed
chr1	70098191	70098521	74	1	70098341	70098357	(TGAG)n	Not expressed	Not expressed
chr1	70164291	70164632	62	1	70164468	70164484	LTR78	Not expressed	Not expressed
chr1	70166551	70166909	58	1	70166734	70166750	Unique	Not expressed	Not expressed
chr1	70196882	70197225	63	1	70197050	70197066	THE1C	Not expressed	Not expressed
chr1	70198976	70199311	43	1	70199135	70199151	Unique	Not expressed	Not expressed
chr1	70200792	70201141	73	1	70200953	70200969	L1MC4	Not expressed	Not expressed
chr1	70202756	70203097	54	0	70202925	70202941	THE1B	Not expressed	Not expressed
chr1	70204666	70204991	48	1	70204811	70204827	Unique	Not expressed	Not expressed
chr1	70210563	70210915	59	1	70210738	70210754	Unique	Not expressed	Not expressed
chr1	70253285	70253660	55	1	70253485	70253501	THE1B	Not expressed	Not expressed
chr1	70311940	70312339	105	1	70312111	70312127	Unique	Not expressed	Not expressed
chr1	70346459	70346833	128	1	70346628	70346644	Unique	Not expressed	Not expressed
chr1	70419794	70420124	71	2	70419950	70419966	L2a	Inf	0.934
chr1	70425259	70425660	151	1	70425434	70425450	Unique	Inf	0.821
chr1	70441923	70442402	157	3	70442204	70442220	MLT2A2	Inf	0.512
chr1	70450144	70450755	169	1	70450325	70450341	Unique	Inf	0.925
chr1	70473773	70474191	62	2	70474054	70474070	MLT2A1	Not expressed	Not expressed
chr1	70508893	70509218	63	2	70509028	70509044	Unique	4.07	0.751
chr1	70586925	70587231	54	1	70587066	70587082	Unique	3.1	0.793
chr1	70596210	70596567	66	2	70596378	70596394	Unique	Not expressed	Not expressed
chr1	70612219	70612548	96	1	70612380	70612396	Unique	-0.3	0.977
chr1	70650165	70650535	137	1	70650342	70650358	Unique	-0.25	1
chr1	70747017	70747338	74	1	70747140	70747156	AluJr	2.51	0.917
chr1	70759994	70760435	170	1	70760184	70760200	MLT2C2	3.76	0.483
chr1	70822286	70822648	68	1	70822457	70822473	Unique	1.63	0.874
chr1	70835675	70836211	70	2	70835846	70835862	HERVH-int	4.19	0.693
chr1	70901227	70901649	175	2	70901407	70901423	Unique	3.37	0.103
chr1	70963690	70964019	41	1	70963829	70963845	Unique	Not expressed	Not expressed
chr1	71007809	71008134	62	1	71007979	71007995	Unique	Not expressed	Not expressed
chr1	71035637	71036044	81	1	71035816	71035832	Unique	Not expressed	Not expressed
chr1	71036735	71037168	295	1	71036918	71036934	Unique	Not expressed	Not expressed
chr1	71100307	71100665	72	1	71100490	71100506	L2c	Not expressed	Not expressed
chr1	71111643	71112121	63	2	71111826	71111842	MLT2A1	Not expressed	Not expressed
chr1	71128199	71128484	50	1	71128370	71128386	L1MB2	Not expressed	Not expressed
chr1	71135513	71135886	68	1	71135693	71135709	MSTA	Not expressed	Not expressed
chr1	71161487	71161802	53	0	71161637	71161653	Unique	Not expressed	Not expressed
chr1	71178136	71178549	48	2	71178430	71178446	MLT2A1	Not expressed	Not expressed
chr1	71299940	71300305	47	2	71299992	71300008	THE1B-int	Not expressed	Not expressed
chr1	71317445	71317783	78	1	71317589	71317605	THE1C	Inf	0.544
chr1	71371402	71371834	67	3	71371645	71371661	THE1B	Not expressed	Not expressed
chr1	71404255	71404652	75	2	71404392	71404408	THE1A	Inf	0.731
chr1	71406259	71406558	51	2	71406321	71406337	THE1A	Inf	0.791
chr1	71413762	71414467	189	2	71414271	71414287	Unique	Inf	0.787
chr1	71428196	71428616	74	2	71428516	71428532	THE1B-int	Not expressed	Not expressed
chr1	71463726	71464244	43	2	71463910	71463926	HAL1b	Not expressed	Not expressed
chr1	71465483	71465887	163	2	71465687	71465703	Unique	Not expressed	Not expressed
chr1	71475984	71476461	291	1	71476167	71476183	Unique	7.5	0.0027
chr1	71480061	71480411	44	1	71480227	71480243	MLT1A	Inf	0.124
chr1	71544436	71544829	127	1	71544619	71544635	MIRc	1.09	0.53
chr1	71552844	71553736	146	3	71553530	71553546	MLT1E1A	Not expressed	Not expressed
chr1	71579766	71580043	38	1	71579915	71579931	HAL1	Not expressed	Not expressed
chr1	71639194	71639547	73	1	71639361	71639377	THE1C	Not expressed	Not expressed
chr1	71644993	71645334	44	1	71645153	71645169	Unique	Not expressed	Not expressed
chr1	71654306	71654633	51	1	71654443	71654459	Unique	Not expressed	Not expressed
chr1	71711926	71712264	45	0	71712084	71712100	THE1D	Not expressed	Not expressed
chr1	71728425	71728734	44	1	71728578	71728594	Unique	Not expressed	Not expressed
chr1	71747578	71747897	76	1	71747731	71747747	Unique	Not expressed	Not expressed
chr1	71757171	71757630	114	2	71757294	71757310	THE1B-int	Not expressed	Not expressed
chr1	71758025	71758391	56	1	71758159	71758175	MLT1H-int	Not expressed	Not expressed
chr1	71792791	71793140	88	1	71792966	71792982	L1ME3E	Not expressed	Not expressed
chr1	71831983	71832322	68	1	71832154	71832170	Unique	Not expressed	Not expressed
chr1	71854223	71854600	153	1	71854405	71854421	L1M1	Not expressed	Not expressed
chr1	71864323	71864664	51	2	71864373	71864389	THE1B-int	-2.4	0.9
chr1	71906479	71906852	131	1	71906653	71906669	Unique	Not expressed	Not expressed
chr1	71956090	71956487	147	2	71956269	71956285	MLT1L	Not expressed	Not expressed
chr1	71957378	71957805	143	2	71957570	71957586	MLT1A0	Not expressed	Not expressed
chr1	71986432	71986817	226	1	71986619	71986635	Unique	Not expressed	Not expressed
chr1	72063569	72063960	97	1	72063772	72063788	MIRb	Not expressed	Not expressed
chr1	72138058	72138390	72	1	72138199	72138215	L2b	Not expressed	Not expressed
chr1	72179768	72180124	80	1	72179937	72179953	THE1D	Inf	0.915
chr1	72181712	72182110	177	1	72181910	72181926	THE1D	Inf	0.21
chr1	72195803	72196129	56	1	72195947	72195963	Unique	Not expressed	Not expressed
chr1	72216208	72216490	49	1	72216338	72216354	THE1B	Not expressed	Not expressed
chr1	72231364	72231733	58	1	72231548	72231564	Unique	Not expressed	Not expressed
chr1	72238770	72239125	76	1	72238946	72238962	Unique	Not expressed	Not expressed
chr1	72253467	72253809	71	1	72253646	72253662	Unique	Not expressed	Not expressed
chr1	72270331	72270586	59	2	72270425	72270441	MER11B	Not expressed	Not expressed
chr1	72286075	72286460	112	1	72286260	72286276	ERV3-16A3_I-int	Not expressed	Not expressed
chr1	72320345	72320727	63	1	72320505	72320521	THE1C	Not expressed	Not expressed
chr1	72446781	72447447	113	2	72446964	72446980	Unique	Not expressed	Not expressed
chr1	72497926	72498228	46	1	72498096	72498112	Unique	Not expressed	Not expressed
chr1	72500643	72501045	135	1	72500825	72500841	LTR9	Not expressed	Not expressed
chr1	72569743	72570188	130	2	72569925	72569941	MLT1D	4.88	0.791
chr1	72685254	72685863	180	3	72685425	72685441	Unique	Not expressed	Not expressed
chr1	72694749	72695080	62	1	72694915	72694931	Unique	Not expressed	Not expressed
chr1	72763262	72763643	180	1	72763447	72763463	THE1B	Not expressed	Not expressed
chr1	72816664	72816977	57	2	72816790	72816806	Unique	Not expressed	Not expressed
chr1	72862690	72863064	132	1	72862867	72862883	THE1B	Not expressed	Not expressed
chr1	72922341	72922634	42	1	72922479	72922495	L1MA3	Not expressed	Not expressed
chr1	72953692	72954086	126	1	72953883	72953899	Unique	Not expressed	Not expressed
chr1	72989604	72990025	67	2	72989842	72989858	MLT1D	Not expressed	Not expressed
chr1	73017533	73017856	46	1	73017665	73017681	Unique	Not expressed	Not expressed
chr1	73039386	73039736	102	1	73039569	73039585	THE1B	Not expressed	Not expressed
chr1	73046950	73047301	63	1	73047120	73047136	MIR	Not expressed	Not expressed
chr1	73080221	73080565	63	1	73080393	73080409	MLT1D	Not expressed	Not expressed
chr1	73083615	73083978	133	1	73083786	73083802	Unique	2.13	0.981
chr1	73140833	73141173	85	2	73140985	73141001	Unique	Not expressed	Not expressed
chr1	73149793	73150146	64	1	73149979	73149995	Unique	Not expressed	Not expressed
chr1	73152307	73152696	130	2	73152483	73152499	THE1B	Not expressed	Not expressed
chr1	73271217	73271621	85	2	73271286	73271302	MLT2A2	Not expressed	Not expressed
chr1	73290572	73290948	134	2	73290749	73290765	MLT1D	Not expressed	Not expressed
chr1	73312492	73312849	63	1	73312654	73312670	Unique	Not expressed	Not expressed
chr1	73326701	73327018	45	1	73326832	73326848	Unique	Not expressed	Not expressed
chr1	73341006	73341347	49	2	73341126	73341142	MLT1A1	Not expressed	Not expressed
chr1	73350610	73350971	82	1	73350790	73350806	Unique	Not expressed	Not expressed
chr1	73371667	73372026	106	2	73371830	73371846	Unique	Not expressed	Not expressed
chr1	73381995	73382314	87	1	73382140	73382156	Unique	Not expressed	Not expressed
chr1	73442764	73443097	59	3	73442934	73442950	Unique	Not expressed	Not expressed
chr1	73525418	73525764	105	1	73525583	73525599	THE1C	Not expressed	Not expressed
chr1	73555797	73556164	53	1	73555980	73555996	L1MA3	Not expressed	Not expressed
chr1	73556182	73556501	40	1	73556345	73556361	L1MA3	Not expressed	Not expressed
chr1	73563253	73563584	47	1	73563408	73563424	Unique	Not expressed	Not expressed
chr1	73564188	73564496	59	1	73564318	73564334	L1ME3D	Not expressed	Not expressed
chr1	73617400	73617750	84	1	73617571	73617587	THE1C	Inf	0.684
chr1	73656524	73656904	84	1	73656704	73656720	THE1B	Inf	0.886
chr1	73678727	73679348	112	1	73679149	73679165	MSTA	Not expressed	Not expressed
chr1	73759035	73759359	62	1	73759188	73759204	L1M4	Not expressed	Not expressed
chr1	73777887	73778248	93	1	73778051	73778067	THE1B	Not expressed	Not expressed
chr1	73890521	73890859	85	1	73890691	73890707	L1ME2	Not expressed	Not expressed
chr1	73897414	73897773	111	1	73897575	73897591	L1MEf	Not expressed	Not expressed
chr1	73938549	73938910	67	1	73938717	73938733	THE1C	Not expressed	Not expressed
chr1	73966566	73966894	46	1	73966741	73966757	MLT1D	Not expressed	Not expressed
chr1	74014834	74015191	111	1	74015001	74015017	THE1B	Not expressed	Not expressed
chr1	74018657	74019078	90	1	74018817	74018833	MLT2A2	Not expressed	Not expressed
chr1	74023029	74023372	72	1	74023192	74023208	THE1C	Not expressed	Not expressed
chr1	74024933	74025276	61	1	74025113	74025129	THE1C	Not expressed	Not expressed
chr1	74040981	74041322	78	1	74041146	74041162	Unique	Not expressed	Not expressed
chr1	74052858	74053149	40	1	74053027	74053043	Unique	Not expressed	Not expressed
chr1	74055307	74055674	114	2	74055495	74055511	Unique	Not expressed	Not expressed
chr1	74072946	74073302	51	1	74073120	74073136	THE1D	Not expressed	Not expressed
chr1	74093793	74094161	80	2	74093961	74093977	THE1B	Not expressed	Not expressed
chr1	74095594	74095934	46	1	74095753	74095769	THE1B	Not expressed	Not expressed
chr1	74110255	74110643	56	1	74110420	74110436	LTR42	Not expressed	Not expressed
chr1	74136532	74136895	70	2	74136601	74136617	Unique	Not expressed	Not expressed
chr1	74203513	74203874	55	1	74203683	74203699	L1ME2	Not expressed	Not expressed
chr1	74206322	74206667	66	1	74206472	74206488	L1ME2	Not expressed	Not expressed
chr1	74207755	74208104	77	1	74207904	74207920	MSTA	Not expressed	Not expressed
chr1	74215728	74216048	51	1	74215907	74215923	Unique	Not expressed	Not expressed
chr1	74251706	74252173	97	1	74251879	74251895	Unique	Not expressed	Not expressed
chr1	74303853	74304244	132	1	74304035	74304051	Unique	Not expressed	Not expressed
chr1	74309049	74309380	50	1	74309201	74309217	L1MB8	Not expressed	Not expressed
chr1	74434997	74435332	77	1	74435161	74435177	MER49	Not expressed	Not expressed
chr1	74439437	74439824	191	1	74439623	74439639	MLT1E3	Not expressed	Not expressed
chr1	74460485	74460974	118	2	74460653	74460669	MLT1I	Not expressed	Not expressed
chr1	74477273	74477653	75	1	74477457	74477473	Unique	Not expressed	Not expressed
chr1	74486471	74486811	47	1	74486647	74486663	MLT1A0	Not expressed	Not expressed
chr1	74537170	74537516	48	1	74537343	74537359	LTR80A	Not expressed	Not expressed
chr1	74591187	74591532	106	1	74591335	74591351	L1MA3	Not expressed	Not expressed
chr1	74624794	74625187	114	2	74624972	74624988	Unique	Not expressed	Not expressed
chr1	74673399	74673751	55	1	74673548	74673564	Unique	-1.53	0.731
chr1	74681392	74682118	54	2	74681571	74681587	Unique	Not expressed	Not expressed
chr1	74726576	74726896	52	1	74726705	74726721	Charlie7	Not expressed	Not expressed
chr1	74740915	74741272	87	1	74741086	74741102	THE1B	Not expressed	Not expressed
chr1	75033632	75033996	77	1	75033806	75033822	Unique	Not expressed	Not expressed
chr1	75059022	75059430	71	2	75059196	75059212	Unique	Not expressed	Not expressed
chr1	75125553	75125935	221	2	75125736	75125752	THE1C	Not expressed	Not expressed
chr1	75133397	75133815	142	2	75133568	75133584	THE1D	Not expressed	Not expressed
chr1	75160012	75160378	104	1	75160183	75160199	Unique	Not expressed	Not expressed
chr1	75162615	75162949	46	1	75162764	75162780	MLT1A0	Not expressed	Not expressed
chr1	75211483	75211859	89	1	75211666	75211682	MLT1B	4.52	0.178
chr1	75351575	75351905	56	2	75351589	75351605	THE1B-int	Not expressed	Not expressed
chr1	75475847	75476213	71	1	75476015	75476031	Unique	Not expressed	Not expressed
chr1	75552776	75553100	62	1	75552932	75552948	Unique	Not expressed	Not expressed
chr1	75580315	75580642	45	1	75580465	75580481	Unique	Not expressed	Not expressed
chr1	75625353	75625782	117	2	75625532	75625548	L1ME3A	Not expressed	Not expressed
chr1	75660301	75660667	91	2	75660486	75660502	Unique	Not expressed	Not expressed
chr1	75815675	75816057	144	1	75815859	75815875	MLT1A	Not expressed	Not expressed
chr1	75896891	75897252	73	3	75897096	75897112	Unique	Not expressed	Not expressed
chr1	75899475	75899913	208	1	75899686	75899702	THE1B	Not expressed	Not expressed
chr1	75933533	75933862	45	1	75933674	75933690	L1MA2	Not expressed	Not expressed
chr1	75938661	75938976	46	1	75938804	75938820	Eulor12	Not expressed	Not expressed
chr1	76058653	76059020	55	1	76058835	76058851	L1MA1	Not expressed	Not expressed
chr1	76107917	76108417	51	2	76108230	76108246	Unique	2.46	0.846
chr1	76109158	76109477	42	1	76109291	76109307	THE1B	Not expressed	Not expressed
chr1	76233543	76233958	52	2	76233727	76233743	MER31-int	Not expressed	Not expressed
chr1	76240369	76240764	161	1	76240553	76240569	THE1D	Not expressed	Not expressed
chr1	76242910	76243335	137	1	76243093	76243109	Unique	Not expressed	Not expressed
chr1	76333752	76334495	51	4	76333828	76333844	L1MC4	Not expressed	Not expressed
chr1	76335964	76336397	82	2	76336071	76336087	THE1B-int	Not expressed	Not expressed
chr1	76386938	76387242	46	1	76387081	76387097	Unique	Not expressed	Not expressed
chr1	76468473	76468830	75	1	76468647	76468663	MSTD	Not expressed	Not expressed
chr1	76492644	76493045	259	1	76492826	76492842	Unique	Not expressed	Not expressed
chr1	76496567	76496924	71	1	76496745	76496761	Unique	Not expressed	Not expressed
chr1	76558021	76558383	118	1	76558183	76558199	MIR	Not expressed	Not expressed
chr1	76565139	76565516	189	1	76565321	76565337	L1ME1	Not expressed	Not expressed
chr1	76618845	76619216	91	1	76619019	76619035	Unique	Not expressed	Not expressed
chr1	76666905	76667265	64	1	76667093	76667109	THE1B	Not expressed	Not expressed
chr1	76698475	76698830	99	1	76698655	76698671	MIRb	Not expressed	Not expressed
chr1	76722060	76722446	56	1	76722269	76722285	Unique	Not expressed	Not expressed
chr1	76760040	76760406	138	2	76760211	76760227	Unique	Not expressed	Not expressed
chr1	76871997	76872367	83	1	76872164	76872180	Unique	Not expressed	Not expressed
chr1	76917647	76918011	58	1	76917825	76917841	THE1B	Not expressed	Not expressed
chr1	76993422	76993798	141	1	76993602	76993618	Unique	Not expressed	Not expressed
chr1	77001231	77001535	47	1	77001383	77001399	Unique	Not expressed	Not expressed
chr1	77063550	77063951	231	1	77063723	77063739	MLT1A0	Not expressed	Not expressed
chr1	77083337	77083644	43	0	77083499	77083515	Unique	Not expressed	Not expressed
chr1	77109153	77109629	150	1	77109442	77109458	MLT1F2	Not expressed	Not expressed
chr1	77117115	77117564	114	2	77117421	77117437	MLT2A2	Not expressed	Not expressed
chr1	77153235	77153708	153	2	77153422	77153438	Unique	Not expressed	Not expressed
chr1	77212916	77213250	51	1	77213069	77213085	Tigger5	Not expressed	Not expressed
chr1	77235506	77235895	250	1	77235680	77235696	Unique	Not expressed	Not expressed
chr1	77271403	77271768	79	1	77271567	77271583	MSTD	Not expressed	Not expressed
chr1	77274903	77275258	84	1	77275071	77275087	THE1B	Not expressed	Not expressed
chr1	77331132	77331512	158	1	77331314	77331330	Unique	Inf	0.516
chr1	77340191	77340598	53	2	77340470	77340486	MLT2A1	7.39	1.38e-06
chr1	77346174	77346613	103	2	77346462	77346478	MLT2A1	0.99	0.966
chr1	77373895	77374455	275	2	77374101	77374117	MLT1A0	Inf	0.743
chr1	77417916	77418229	46	3	77418078	77418094	MLT1A	Inf	0.561
chr1	77429352	77429742	97	1	77429553	77429569	MLT1D	Inf	0.868
chr1	77456112	77456511	74	1	77456311	77456327	Unique	Not expressed	Not expressed
chr1	77463420	77463792	129	1	77463599	77463615	THE1C	Not expressed	Not expressed
chr1	77585707	77586050	57	1	77585849	77585865	Unique	2.32	0.918
chr1	77612617	77613089	70	2	77612934	77612950	THE1A	3.31	0.511
chr1	77625580	77625945	99	1	77625755	77625771	THE1B	Not expressed	Not expressed
chr1	77647810	77648127	52	1	77647941	77647957	MLT2A2	Not expressed	Not expressed
chr1	77689085	77689423	51	1	77689254	77689270	THE1B	-0.34	0.989
chr1	77742413	77742766	79	1	77742589	77742605	Unique	Not expressed	Not expressed
chr1	77756862	77757186	43	1	77757049	77757065	L2	0.61	1
chr1	77771883	77772257	133	1	77772063	77772079	L1MA1	Not expressed	Not expressed
chr1	77785742	77786079	68	1	77785906	77785922	THE1C	Not expressed	Not expressed
chr1	77837838	77838185	75	1	77837998	77838014	Unique	-1.5	0.769
chr1	77882017	77882395	48	2	77882218	77882234	Unique	-1.31	0.587
chr1	77899876	77900245	101	1	77900049	77900065	MER65-int	Not expressed	Not expressed
chr1	77920756	77921199	279	1	77920939	77920955	MLT1A0	Inf	0.447
chr1	77923897	77924272	110	1	77924083	77924099	MLT1D	5.74	0.486
chr1	77928918	77929256	58	1	77929108	77929124	L2b	Not expressed	Not expressed
chr1	77954269	77954664	73	2	77954572	77954588	MLT2A1	2.5	0.886
chr1	78072829	78073172	73	1	78073000	78073016	THE1B	5.55	0.665
chr1	78120689	78121284	57	2	78121087	78121103	Unique	Inf	8.2e-12
chr1	78125807	78126201	144	1	78125981	78125997	L1MB3	Not expressed	Not expressed
chr1	78154464	78154803	70	1	78154626	78154642	Unique	2.65	0.946
chr1	78216530	78216869	52	1	78216671	78216687	Unique	Inf	0.523
chr1	78227640	78228006	128	1	78227809	78227825	Unique	Inf	0.402
chr1	78252677	78253040	75	1	78252861	78252877	THE1B	3.86	0.068
chr1	78256693	78257063	109	1	78256875	78256891	AluJr	3.58	0.0315
chr1	78264072	78264497	129	1	78264246	78264262	THE1B	5.2	0.777
chr1	78273772	78274103	43	1	78273919	78273935	MLT1D	1.56	0.59
chr1	78349541	78349908	86	1	78349710	78349726	Tigger13a	1.52	0.807
chr1	78455323	78455908	157	2	78455715	78455731	MLT1L	-0.8	0.974
chr1	78465831	78466176	104	1	78465993	78466009	MIR	-0.64	0.983
chr1	78552527	78552894	95	1	78552695	78552711	L1PREC2	Not expressed	Not expressed
chr1	78562161	78562586	91	1	78562320	78562336	Unique	Not expressed	Not expressed
chr1	78620656	78621172	353	1	78620849	78620865	MLT1F2	Inf	0.833
chr1	78634871	78635235	124	1	78635045	78635061	MLT1J2-int	Not expressed	Not expressed
chr1	78648166	78648500	46	2	78648256	78648272	Unique	Not expressed	Not expressed
chr1	78675714	78676092	105	1	78675898	78675914	MLT1E3	Not expressed	Not expressed
chr1	78679030	78679633	164	1	78679232	78679248	L1PA13	Not expressed	Not expressed
chr1	78692785	78693225	70	1	78693028	78693044	MLT1E1A	Not expressed	Not expressed
chr1	78697639	78697998	108	1	78697811	78697827	L2c	1.9	0.974
chr1	78729792	78730184	66	1	78729999	78730015	L1PA13	Not expressed	Not expressed
chr1	78735283	78735703	76	2	78735555	78735571	Unique	Not expressed	Not expressed
chr1	78757585	78757942	90	1	78757746	78757762	Unique	3.23	0.894
chr1	78758976	78759318	53	0	78759142	78759158	THE1A	6.32	0.527
chr1	78763480	78763880	55	2	78763588	78763604	Unique	Inf	0.681
chr1	78769801	78770243	56	3	78770071	78770087	Unique	3.47	0.7
chr1	78784630	78785005	73	1	78784813	78784829	L2	3.25	0.918
chr1	78834957	78835592	122	2	78835133	78835149	L1MEg	Inf	0.746
chr1	78868008	78868385	145	2	78868297	78868313	MLT2A1	Inf	0.938
chr1	78877256	78877600	59	1	78877424	78877440	L1PREC2	8.49	0.11
chr1	78890847	78891160	65	2	78891042	78891058	Unique	Not expressed	Not expressed
chr1	78916875	78917330	136	1	78917066	78917082	MLT1A1	Not expressed	Not expressed
chr1	78937572	78937918	64	1	78937726	78937742	MIR3	4.64	0.862
chr1	78980253	78980619	84	1	78980428	78980444	MSTB	-0.33	1
chr1	79007293	79007637	59	1	79007479	79007495	THE1B	-1.57	0.971
chr1	79017079	79017443	115	1	79017252	79017268	THE1B	Not expressed	Not expressed
chr1	79026921	79027289	121	1	79027099	79027115	THE1B	Not expressed	Not expressed
chr1	79080840	79081186	76	1	79081010	79081026	MLT1A0	Not expressed	Not expressed
chr1	79111123	79111457	55	1	79111266	79111282	Unique	-5.31	0.661
chr1	79114084	79114448	117	1	79114259	79114275	THE1C	-5.32	0.655
chr1	79160300	79160633	44	0	79160467	79160483	Unique	Not expressed	Not expressed
chr1	79190214	79190569	48	2	79190398	79190414	MLT1A1	-0.59	1
chr1	79206180	79206538	51	1	79206336	79206352	THE1B	Not expressed	Not expressed
chr1	79219096	79219445	55	1	79219265	79219281	THE1B	Not expressed	Not expressed
chr1	79223010	79223410	158	2	79223216	79223232	L2c	Not expressed	Not expressed
chr1	79230241	79230534	38	1	79230386	79230402	L1M1	Not expressed	Not expressed
chr1	79243926	79244302	99	1	79244115	79244131	LTR33	Not expressed	Not expressed
chr1	79255893	79256260	115	2	79256081	79256097	MIR	Not expressed	Not expressed
chr1	79320980	79321432	74	1	79321243	79321259	Unique	Not expressed	Not expressed
chr1	79335856	79336237	103	1	79336044	79336060	MSTB	Inf	0.164
chr1	79340744	79341086	77	1	79340928	79340944	HERVH-int	Inf	0.639
chr1	79402563	79402964	81	1	79402782	79402798	Unique	-0.82	0.877
chr1	79469606	79469919	38	2	79469756	79469772	Unique	-0.99	0.83
chr1	79579296	79579644	107	1	79579471	79579487	Unique	Inf	0.874
chr1	79632430	79632959	109	2	79632787	79632803	ERVL-E-int	Not expressed	Not expressed
chr1	79643046	79643440	218	2	79643239	79643255	MLT1E	Inf	0.846
chr1	79644236	79644591	103	1	79644407	79644423	Unique	Inf	0.834
chr1	79644869	79645213	47	0	79645032	79645048	THE1B	Not expressed	Not expressed
chr1	79645563	79645926	53	1	79645739	79645755	THE1B	Not expressed	Not expressed
chr1	79687180	79687535	46	1	79687387	79687403	THE1B	Not expressed	Not expressed
chr1	79704660	79704977	46	1	79704807	79704823	THE1D	Not expressed	Not expressed
chr1	79738187	79738948	87	2	79738768	79738784	L1PA12	Not expressed	Not expressed
chr1	79739268	79739646	50	1	79739504	79739520	MLT2A2	Not expressed	Not expressed
chr1	79805228	79805610	147	1	79805412	79805428	MLT1L	Not expressed	Not expressed
chr1	79890271	79890650	115	1	79890454	79890470	MLT1D	Not expressed	Not expressed
chr1	79918722	79919051	71	2	79918897	79918913	Unique	Not expressed	Not expressed
chr1	79949861	79950197	54	2	79950020	79950036	Unique	Not expressed	Not expressed
chr1	80120324	80120697	137	2	80120506	80120522	Unique	Not expressed	Not expressed
chr1	80157912	80158275	94	2	80158095	80158111	MSTC	Not expressed	Not expressed
chr1	80213640	80213995	113	1	80213816	80213832	Tigger1	Not expressed	Not expressed
chr1	80227263	80227638	115	1	80227440	80227456	Unique	Not expressed	Not expressed
chr1	80228979	80229313	72	1	80229141	80229157	MSTD	Not expressed	Not expressed
chr1	80283630	80283952	52	1	80283796	80283812	ERVL-E-int	Not expressed	Not expressed
chr1	80304262	80304564	55	1	80304397	80304413	Unique	Not expressed	Not expressed
chr1	80343048	80343386	91	1	80343190	80343206	L1PA15	Not expressed	Not expressed
chr1	80349023	80349370	56	2	80349185	80349201	THE1B	Not expressed	Not expressed
chr1	80350907	80351284	45	1	80351090	80351106	THE1B	Not expressed	Not expressed
chr1	80368382	80368765	103	1	80368572	80368588	Unique	Inf	0.632
chr1	80370470	80370844	101	2	80370794	80370810	THE1B-int	Inf	0.26
chr1	80374927	80375235	50	1	80375130	80375146	Unique	Not expressed	Not expressed
chr1	80388654	80389005	52	1	80388791	80388807	THE1C	Not expressed	Not expressed
chr1	80399402	80399766	65	1	80399571	80399587	MLT2A2	Not expressed	Not expressed
chr1	80419476	80419842	89	2	80419657	80419673	MER11B	Not expressed	Not expressed
chr1	80424389	80424812	65	2	80424688	80424704	THE1B-int	Not expressed	Not expressed
chr1	80487947	80488307	92	1	80488120	80488136	Unique	Not expressed	Not expressed
chr1	80525450	80525928	83	1	80525517	80525533	THE1C	Not expressed	Not expressed
chr1	80588140	80588487	44	1	80588301	80588317	Unique	Not expressed	Not expressed
chr1	80594345	80594725	75	2	80594467	80594483	THE1B	Not expressed	Not expressed
chr1	80604943	80605309	115	1	80605121	80605137	MIRc	Not expressed	Not expressed
chr1	80608603	80609206	61	2	80609032	80609048	L1M2	Not expressed	Not expressed
chr1	80611967	80612351	59	2	80612156	80612172	MLT2A2	Not expressed	Not expressed
chr1	80627251	80627604	51	2	80627422	80627438	Unique	Not expressed	Not expressed
chr1	80628048	80628442	47	1	80628223	80628239	Unique	Not expressed	Not expressed
chr1	80636309	80636683	135	1	80636484	80636500	Unique	Not expressed	Not expressed
chr1	80640994	80641347	59	1	80641177	80641193	L1M4b	Not expressed	Not expressed
chr1	80653363	80653741	64	1	80653543	80653559	Unique	Not expressed	Not expressed
chr1	80712352	80712716	97	1	80712531	80712547	Unique	Not expressed	Not expressed
chr1	80717552	80717916	89	1	80717727	80717743	THE1C	Not expressed	Not expressed
chr1	80721907	80722234	61	1	80722056	80722072	Unique	Not expressed	Not expressed
chr1	80748464	80748851	94	2	80748613	80748629	MLT2C2	Not expressed	Not expressed
chr1	80773583	80773912	40	2	80773713	80773729	MamGypLTR2b	Not expressed	Not expressed
chr1	80774586	80774994	108	2	80774767	80774783	THE1C	Not expressed	Not expressed
chr1	80945916	80946199	38	1	80946029	80946045	Unique	Not expressed	Not expressed
chr1	80976954	80977309	109	1	80977113	80977129	MLT1F2	Not expressed	Not expressed
chr1	81005854	81006212	57	1	81006026	81006042	Unique	Not expressed	Not expressed
chr1	81021805	81022079	43	1	81021962	81021978	Unique	Not expressed	Not expressed
chr1	81037893	81038258	77	1	81038062	81038078	MLT1A0	Not expressed	Not expressed
chr1	81040175	81040523	72	1	81040329	81040345	MLT2A2	Not expressed	Not expressed
chr1	81042195	81042774	42	2	81042366	81042382	Unique	Not expressed	Not expressed
chr1	81052878	81053238	56	1	81053087	81053103	MLT1E2	Not expressed	Not expressed
chr1	81068745	81069141	120	1	81068940	81068956	MLT2B3	Not expressed	Not expressed
chr1	81086794	81087149	96	1	81086959	81086975	Unique	Not expressed	Not expressed
chr1	81087565	81087907	53	0	81087737	81087753	THE1B	Not expressed	Not expressed
chr1	81095359	81095737	44	2	81095551	81095567	MER21A	Not expressed	Not expressed
chr1	81120013	81120355	49	1	81120165	81120181	THE1B	Not expressed	Not expressed
chr1	81126602	81127079	161	2	81126781	81126797	Unique	Not expressed	Not expressed
chr1	81159157	81159518	108	1	81159320	81159336	MLT1F2	Not expressed	Not expressed
chr1	81172265	81172604	52	1	81172449	81172465	MLT1B	Not expressed	Not expressed
chr1	81266203	81266547	43	1	81266339	81266355	Unique	Not expressed	Not expressed
chr1	81275214	81275579	59	1	81275378	81275394	L2	Not expressed	Not expressed
chr1	81306856	81307209	67	2	81307026	81307042	THE1B	Not expressed	Not expressed
chr1	81336214	81336528	53	2	81336369	81336385	L2c	Not expressed	Not expressed
chr1	81343145	81343452	45	1	81343327	81343343	L1PB4	Not expressed	Not expressed
chr1	81370463	81370829	61	1	81370645	81370661	THE1B	Not expressed	Not expressed
chr1	81376084	81376429	68	2	81376257	81376273	Unique	Not expressed	Not expressed
chr1	81428594	81428985	70	1	81428793	81428809	THE1B	Not expressed	Not expressed
chr1	81468470	81468995	67	2	81468652	81468668	Unique	Not expressed	Not expressed
chr1	81487291	81487638	112	1	81487440	81487456	Unique	Not expressed	Not expressed
chr1	81502790	81503175	54	1	81502962	81502978	MLT1B	Not expressed	Not expressed
chr1	81584840	81585241	189	2	81585024	81585040	MLT1J2	Not expressed	Not expressed
chr1	81628088	81628423	67	1	81628225	81628241	L1M1	Not expressed	Not expressed
chr1	81657244	81657612	133	1	81657422	81657438	Unique	Not expressed	Not expressed
chr1	81750121	81750466	101	1	81750300	81750316	Unique	Not expressed	Not expressed
chr1	81756358	81756660	58	1	81756486	81756502	THE1B	Not expressed	Not expressed
chr1	81758873	81759204	51	1	81759018	81759034	L2a	Not expressed	Not expressed
chr1	81764887	81765199	50	1	81765043	81765059	L2c	Not expressed	Not expressed
chr1	81772752	81773131	112	1	81772931	81772947	Unique	Not expressed	Not expressed
chr1	81785447	81785763	46	1	81785609	81785625	Tigger1	Not expressed	Not expressed
chr1	81830811	81831237	43	1	81831057	81831073	Unique	Not expressed	Not expressed
chr1	81838104	81838473	69	1	81838288	81838304	Unique	Not expressed	Not expressed
chr1	81902896	81903246	52	1	81903062	81903078	Unique	Not expressed	Not expressed
chr1	81905477	81905908	82	1	81905714	81905730	LTR28	Not expressed	Not expressed
chr1	81918759	81919155	105	2	81918961	81918977	Unique	Not expressed	Not expressed
chr1	81949185	81949558	191	1	81949356	81949372	Unique	Not expressed	Not expressed
chr1	81979907	81980218	39	2	81980025	81980041	MamRep1879	Not expressed	Not expressed
chr1	81982250	81982571	46	2	81982389	81982405	Unique	Not expressed	Not expressed
chr1	82079871	82080266	221	1	82080058	82080074	Unique	Not expressed	Not expressed
chr1	82094261	82094593	54	1	82094433	82094449	Unique	Not expressed	Not expressed
chr1	82117134	82117484	48	1	82117294	82117310	Mam_R4	Not expressed	Not expressed
chr1	82137765	82138119	51	1	82137939	82137955	Unique	Not expressed	Not expressed
chr1	82157926	82158264	100	1	82158079	82158095	Unique	Not expressed	Not expressed
chr1	82253315	82253612	54	1	82253446	82253462	Unique	Not expressed	Not expressed
chr1	82390054	82390405	48	1	82390258	82390274	Unique	Not expressed	Not expressed
chr1	82411605	82411941	50	1	82411784	82411800	Unique	Not expressed	Not expressed
chr1	82510563	82510902	70	1	82510707	82510723	Unique	Not expressed	Not expressed
chr1	82530381	82530847	154	1	82530646	82530662	L2b	Not expressed	Not expressed
chr1	82661847	82662213	88	1	82662017	82662033	L2	Not expressed	Not expressed
chr1	82745119	82745440	47	1	82745255	82745271	THE1B	Not expressed	Not expressed
chr1	82773262	82773584	49	1	82773398	82773414	L1MC4	Not expressed	Not expressed
chr1	82814979	82815325	68	1	82815142	82815158	THE1C	Not expressed	Not expressed
chr1	82890192	82890534	57	1	82890355	82890371	LTR78B	Not expressed	Not expressed
chr1	82918534	82918906	72	1	82918736	82918752	ERVL-B4-int	Not expressed	Not expressed
chr1	83000878	83001279	157	1	83001073	83001089	LTR27B	Not expressed	Not expressed
chr1	83065324	83065714	39	2	83065399	83065415	Unique	Not expressed	Not expressed
chr1	83136095	83136427	64	1	83136269	83136285	Unique	Not expressed	Not expressed
chr1	83155838	83156188	44	1	83156010	83156026	THE1A	Not expressed	Not expressed
chr1	83158630	83159006	164	1	83158806	83158822	L1MC4a	Not expressed	Not expressed
chr1	83160012	83160424	96	1	83160182	83160198	Unique	Not expressed	Not expressed
chr1	83203429	83203771	107	1	83203602	83203618	Unique	Not expressed	Not expressed
chr1	83206846	83207563	66	1	83207098	83207114	L2	Not expressed	Not expressed
chr1	83228796	83229166	112	2	83228914	83228930	Unique	Not expressed	Not expressed
chr1	83231947	83232267	53	1	83232093	83232109	MLT1D	Not expressed	Not expressed
chr1	83262608	83262981	71	1	83262785	83262801	Unique	Not expressed	Not expressed
chr1	83275227	83275545	42	2	83275376	83275392	Unique	Not expressed	Not expressed
chr1	83282642	83282948	74	1	83282764	83282780	L1MC4	Not expressed	Not expressed
chr1	83290679	83291070	88	1	83290887	83290903	Unique	Not expressed	Not expressed
chr1	83294086	83294413	39	1	83294228	83294244	Unique	Not expressed	Not expressed
chr1	83319767	83320180	90	2	83319990	83320006	Unique	Not expressed	Not expressed
chr1	83340682	83341031	67	1	83340849	83340865	THE1D	Not expressed	Not expressed
chr1	83362287	83362715	238	1	83362468	83362484	MLT1E1A	Not expressed	Not expressed
chr1	83371824	83372157	43	1	83371970	83371986	Unique	Not expressed	Not expressed
chr1	83423820	83424151	68	1	83423979	83423995	HERVH-int	Not expressed	Not expressed
chr1	83462115	83462461	55	1	83462271	83462287	MIR	Not expressed	Not expressed
chr1	83464973	83465309	62	1	83465132	83465148	MLT1D	Not expressed	Not expressed
chr1	83491148	83491503	47	1	83491352	83491368	Unique	Not expressed	Not expressed
chr1	83496633	83496961	55	1	83496790	83496806	THE1B	Not expressed	Not expressed
chr1	83517701	83518044	84	2	83517793	83517809	THE1A	Not expressed	Not expressed
chr1	83522897	83523346	90	2	83523051	83523067	MLT2A1	Not expressed	Not expressed
chr1	83539414	83539777	73	1	83539586	83539602	Unique	Not expressed	Not expressed
chr1	83543337	83543728	114	1	83543532	83543548	Unique	Not expressed	Not expressed
chr1	83783331	83783691	71	2	83783501	83783517	MLT1D	Not expressed	Not expressed
chr1	83797068	83797374	43	1	83797184	83797200	Unique	Not expressed	Not expressed
chr1	83912861	83913202	44	1	83913042	83913058	Unique	Not expressed	Not expressed
chr1	83944406	83944775	78	1	83944578	83944594	THE1D	Not expressed	Not expressed
chr1	83985402	83985891	254	2	83985695	83985711	MLT1F2	Not expressed	Not expressed
chr1	83990484	83990863	93	1	83990662	83990678	L2	Not expressed	Not expressed
chr1	84036464	84036839	122	1	84036642	84036658	MLT1A1	Not expressed	Not expressed
chr1	84048481	84048834	56	2	84048727	84048743	MER52A	Not expressed	Not expressed
chr1	84063961	84064335	104	1	84064145	84064161	MSTA	Not expressed	Not expressed
chr1	84067125	84067492	121	1	84067293	84067309	L1MA9	Not expressed	Not expressed
chr1	84071675	84072058	157	1	84071858	84071874	Unique	Not expressed	Not expressed
chr1	84087326	84087646	59	1	84087495	84087511	L1MA4A	Not expressed	Not expressed
chr1	84140831	84141356	121	2	84141170	84141186	Unique	Not expressed	Not expressed
chr1	84149484	84149822	73	1	84149643	84149659	MLT1M	Not expressed	Not expressed
chr1	84156280	84156666	149	1	84156470	84156486	MSTA	Not expressed	Not expressed
chr1	84161273	84161651	102	1	84161452	84161468	Unique	Not expressed	Not expressed
chr1	84202404	84202773	98	1	84202580	84202596	MLT1B	Not expressed	Not expressed
chr1	84208828	84209162	46	1	84208987	84209003	Unique	Not expressed	Not expressed
chr1	84238714	84239089	109	2	84238891	84238907	Unique	Not expressed	Not expressed
chr1	84253311	84253866	190	2	84253688	84253704	Unique	Not expressed	Not expressed
chr1	84256582	84256980	135	2	84256760	84256776	MLT1K	Not expressed	Not expressed
chr1	84310401	84310734	48	1	84310563	84310579	MLT1A1	Not expressed	Not expressed
chr1	84354870	84355138	53	1	84354971	84354987	THE1C	1.18	0.724
chr1	84391658	84392014	68	1	84391829	84391845	Unique	Not expressed	Not expressed
chr1	84469504	84469811	42	1	84469656	84469672	L1MEe	Not expressed	Not expressed
chr1	84496442	84496775	63	1	84496623	84496639	THE1B	Inf	0.0606
chr1	84498204	84498715	57	1	84498340	84498356	THE1B	Inf	0.0303
chr1	84505805	84506220	231	1	84505999	84506015	ERVL-E-int	Not expressed	Not expressed
chr1	84512184	84512510	62	1	84512333	84512349	Unique	Not expressed	Not expressed
chr1	84574535	84574821	40	2	84574634	84574650	L1ME3A	Not expressed	Not expressed
chr1	84594297	84594620	63	1	84594434	84594450	MIRc	2.86	0.968
chr1	84602421	84602757	64	1	84602596	84602612	THE1D	Not expressed	Not expressed
chr1	84676001	84676339	73	1	84676172	84676188	MIR3	Not expressed	Not expressed
chr1	84733006	84733445	172	1	84733247	84733263	MLT1F	Not expressed	Not expressed
chr1	84733742	84734119	92	1	84733925	84733941	MLT1D	Not expressed	Not expressed
chr1	84752864	84753164	92	1	84752986	84753002	MER11B	Not expressed	Not expressed
chr1	84792941	84793249	52	1	84793064	84793080	L1ME2z	Not expressed	Not expressed
chr1	84804318	84804720	242	1	84804500	84804516	THE1B	Not expressed	Not expressed
chr1	84936852	84937216	96	1	84937026	84937042	Unique	4.35	0.804
chr1	84998812	84999144	57	1	84998978	84998994	Unique	0.11	1
chr1	85075905	85077001	151	5	85076785	85076801	LTR25-int	Not expressed	Not expressed
chr1	85207727	85208304	95	2	85208053	85208069	MLT1D	Not expressed	Not expressed
chr1	85211842	85212175	55	1	85212017	85212033	Unique	Not expressed	Not expressed
chr1	85220692	85221039	56	0	85220840	85220856	Unique	Not expressed	Not expressed
chr1	85236122	85236494	107	1	85236305	85236321	L1MC4a	Not expressed	Not expressed
chr1	85308579	85308949	60	1	85308767	85308783	Unique	Not expressed	Not expressed
chr1	85444584	85444960	69	2	85444865	85444881	MLT2A1	Not expressed	Not expressed
chr1	85562974	85563321	64	1	85563150	85563166	Unique	0.91	0.984
chr1	85610246	85610586	50	1	85610427	85610443	MLT1D	Not expressed	Not expressed
chr1	85643885	85644264	41	2	85644109	85644125	Unique	-0.08	1
chr1	85764777	85765144	75	1	85764947	85764963	Unique	Not expressed	Not expressed
chr1	85778835	85779260	112	2	85779000	85779016	MSTD	Not expressed	Not expressed
chr1	85800154	85800534	215	1	85800337	85800353	MSTA	Not expressed	Not expressed
chr1	85810483	85810811	70	1	85810653	85810669	Unique	1.6	0.923
chr1	85847388	85847749	127	1	85847555	85847571	Tigger1	Not expressed	Not expressed
chr1	85893995	85894376	76	1	85894152	85894168	THE1B	1.74	0.773
chr1	85911925	85912342	62	0	85912071	85912087	THE1D	1.39	0.999
chr1	85929419	85929788	160	2	85929602	85929618	Unique	1.13	0.599
chr1	85934430	85934766	68	1	85934580	85934596	THE1B	3.16	0.447
chr1	85935908	85936261	78	1	85936084	85936100	THE1B	1.92	0.694
chr1	85938530	85938998	154	2	85938730	85938746	L1PA17	2.57	0.214
chr1	85984143	85984510	99	1	85984326	85984342	MLT1E2	Not expressed	Not expressed
chr1	86007240	86007618	120	1	86007417	86007433	MLT1A0	Not expressed	Not expressed
chr1	86012535	86013273	90	2	86013006	86013022	MIR3	Not expressed	Not expressed
chr1	86023223	86023587	97	1	86023402	86023418	MLT1B	1.23	0.963
chr1	86062277	86062622	66	1	86062436	86062452	Unique	Not expressed	Not expressed
chr1	86175646	86176225	119	2	86176096	86176112	MLT1B	Inf	0.639
chr1	86182595	86182971	96	1	86182778	86182794	MSTD	Inf	0.93
chr1	86191796	86192125	45	1	86191965	86191981	Unique	Not expressed	Not expressed
chr1	86196132	86196493	72	1	86196314	86196330	Unique	1.75	0.92
chr1	86263105	86263468	44	1	86263284	86263300	MIR	Not expressed	Not expressed
chr1	86309273	86309577	60	1	86309431	86309447	Unique	Not expressed	Not expressed
chr1	86323241	86323624	165	2	86323424	86323440	LTR81B	Not expressed	Not expressed
chr1	86359683	86359997	50	1	86359857	86359873	Unique	Not expressed	Not expressed
chr1	86379560	86379882	60	1	86379713	86379729	MLT1A	Not expressed	Not expressed
chr1	86422169	86422517	95	1	86422342	86422358	CR1_Mam	Not expressed	Not expressed
chr1	86452111	86452478	107	2	86452284	86452300	MIRb	Not expressed	Not expressed
chr1	86467402	86467763	94	1	86467570	86467586	Unique	Not expressed	Not expressed
chr1	86560909	86561233	60	2	86561057	86561073	Unique	Not expressed	Not expressed
chr1	86657475	86657897	54	2	86657571	86657587	MLT1C	Inf	0.907
chr1	86774368	86774743	159	1	86774547	86774563	Unique	Not expressed	Not expressed
chr1	86862692	86863077	86	1	86862867	86862883	THE1D	2.26	0.248
chr1	86870488	86870879	224	1	86870683	86870699	MLT1A0	Not expressed	Not expressed
chr1	86992488	86993052	63	2	86992661	86992677	Unique	Not expressed	Not expressed
chr1	86999889	87000252	94	1	87000066	87000082	L1MCa	Not expressed	Not expressed
chr1	87024267	87024641	103	1	87024446	87024462	THE1C	Not expressed	Not expressed
chr1	87058908	87059340	70	1	87059096	87059112	LTR8	Not expressed	Not expressed
chr1	87068257	87068590	44	1	87068425	87068441	L1MA2	Not expressed	Not expressed
chr1	87233540	87233908	82	1	87233722	87233738	MLT1D	Inf	0.916
chr1	87286315	87286685	119	1	87286511	87286527	MLT1A0	Inf	0.294
chr1	87286962	87287327	70	1	87287143	87287159	AluSc8	Inf	0.342
chr1	87295608	87295991	174	1	87295792	87295808	L2a	Not expressed	Not expressed
chr1	87318223	87318689	77	2	87318663	87318679	Unique	3.76	0.673
chr1	87412289	87412607	44	1	87412422	87412438	Unique	Not expressed	Not expressed
chr1	87438081	87438433	46	1	87438244	87438260	MER44A	Not expressed	Not expressed
chr1	87459739	87460152	61	2	87459917	87459933	Unique	2.7	0.886
chr1	87500420	87500742	48	1	87500557	87500573	MLT1D	Not expressed	Not expressed
chr1	87568996	87569337	50	1	87569151	87569167	Unique	0.33	0.931
chr1	87577610	87577977	59	1	87577798	87577814	Unique	Not expressed	Not expressed
chr1	87632178	87632499	62	0	87632319	87632335	Unique	1.51	0.995
chr1	87641923	87642460	269	1	87642222	87642238	MSTB2	Not expressed	Not expressed
chr1	87670154	87670547	132	2	87670363	87670379	Unique	Not expressed	Not expressed
chr1	87734342	87734715	143	1	87734518	87734534	MLT1A0	Not expressed	Not expressed
chr1	87747251	87747719	58	1	87747432	87747448	MLT2B3	Not expressed	Not expressed
chr1	87778747	87779103	92	1	87778924	87778940	MLT1L	Not expressed	Not expressed
chr1	87837675	87838105	177	1	87837851	87837867	Unique	Not expressed	Not expressed
chr1	87893268	87893591	67	1	87893407	87893423	Unique	Not expressed	Not expressed
chr1	87925666	87926149	104	1	87925873	87925889	MLT1D	Not expressed	Not expressed
chr1	87949896	87950267	50	1	87950078	87950094	L1MA1	Not expressed	Not expressed
chr1	87954797	87955157	158	1	87954978	87954994	Unique	Not expressed	Not expressed
chr1	87985548	87986070	87	2	87985847	87985863	MLT1E	Not expressed	Not expressed
chr1	88038608	88038922	55	0	88038759	88038775	THE1D	Inf	0.901
chr1	88042847	88043192	59	1	88043022	88043038	L2a	Not expressed	Not expressed
chr1	88117989	88118352	72	1	88118161	88118177	Unique	Not expressed	Not expressed
chr1	88130282	88130653	137	1	88130454	88130470	THE1B	Inf	0.923
chr1	88144702	88145101	174	2	88144881	88144897	MLT1A0	Inf	0.911
chr1	88285935	88286281	48	1	88286101	88286117	Unique	Not expressed	Not expressed
chr1	88346128	88346448	45	1	88346269	88346285	Unique	Not expressed	Not expressed
chr1	88355488	88355813	60	2	88355651	88355667	Unique	Not expressed	Not expressed
chr1	88392513	88392834	46	1	88392675	88392691	Unique	Not expressed	Not expressed
chr1	88403557	88403894	43	1	88403710	88403726	Unique	Not expressed	Not expressed
chr1	88404888	88405282	107	1	88405058	88405074	Unique	Not expressed	Not expressed
chr1	88426569	88426913	70	1	88426722	88426738	L2b	Not expressed	Not expressed
chr1	88458983	88459341	92	1	88459157	88459173	L2c	Not expressed	Not expressed
chr1	88460081	88460428	72	1	88460251	88460267	THE1C	Not expressed	Not expressed
chr1	88504120	88504475	90	1	88504292	88504308	L1PREC2	Not expressed	Not expressed
chr1	88508891	88509182	57	1	88509054	88509070	Unique	Not expressed	Not expressed
chr1	88653456	88653853	234	1	88653652	88653668	Unique	Not expressed	Not expressed
chr1	88664715	88665049	48	1	88664855	88664871	Unique	Not expressed	Not expressed
chr1	88684326	88684695	90	1	88684505	88684521	MLT1E2	Inf	0.738
chr1	88792281	88792622	74	1	88792440	88792456	Unique	Not expressed	Not expressed
chr1	88835492	88835849	69	1	88835660	88835676	Unique	Not expressed	Not expressed
chr1	88855352	88855720	67	1	88855530	88855546	Unique	Not expressed	Not expressed
chr1	88884304	88884669	130	1	88884481	88884497	L1MB3	Not expressed	Not expressed
chr1	88904152	88904496	47	1	88904296	88904312	L1MA1	Not expressed	Not expressed
chr1	88910849	88911163	39	1	88911022	88911038	Unique	Not expressed	Not expressed
chr1	89027972	89028328	79	1	89028143	89028159	THE1C	Not expressed	Not expressed
chr1	89074619	89075033	50	1	89074779	89074795	Unique	Not expressed	Not expressed
chr1	89082440	89082763	62	1	89082581	89082597	Unique	Not expressed	Not expressed
chr1	89085274	89085616	115	1	89085435	89085451	THE1D	Not expressed	Not expressed
chr1	89091622	89092002	168	1	89091806	89091822	Unique	Not expressed	Not expressed
chr1	89128989	89129332	92	1	89129140	89129156	Unique	Not expressed	Not expressed
chr1	89214863	89215168	38	1	89214990	89215006	AluSc	Inf	0.731
chr1	89229482	89229802	49	2	89229654	89229670	Unique	1	0.982
chr1	89261348	89261721	46	1	89261531	89261547	Unique	3.4	0.885
chr1	89290049	89290402	51	1	89290218	89290234	Unique	2.09	0.174
chr1	89354810	89355170	87	1	89354977	89354993	Unique	4.32	0.77
chr1	89388340	89388697	54	0	89388527	89388543	MLT1K	-2.89	0.923
chr1	89402907	89403231	46	1	89403091	89403107	Unique	-0.87	0.824
chr1	89456338	89456707	55	1	89456515	89456531	Unique	2.57	0.847
chr1	89502600	89502961	56	1	89502793	89502809	Unique	Not expressed	Not expressed
chr1	89524101	89524478	137	1	89524284	89524300	Unique	-1.97	0.428
chr1	89535238	89535579	84	1	89535381	89535397	L1M4b	0.78	0.999
chr1	89545477	89545784	46	1	89545653	89545669	MER11B	Not expressed	Not expressed
chr1	89552348	89552721	65	1	89552502	89552518	HERVKC4-int	Not expressed	Not expressed
chr1	89601290	89601599	46	1	89601456	89601472	L1PA13	Not expressed	Not expressed
chr1	89655003	89655420	303	2	89655181	89655197	MLT1E3	-3.52	0.74
chr1	89669587	89669949	129	2	89669769	89669785	MSTA	Not expressed	Not expressed
chr1	89674857	89675205	47	2	89675053	89675069	LOR1b	Not expressed	Not expressed
chr1	89685970	89686285	51	2	89686133	89686149	Unique	Not expressed	Not expressed
chr1	89745916	89746244	52	1	89746092	89746108	LTR16E2	Not expressed	Not expressed
chr1	89750798	89751169	83	1	89750976	89750992	THE1B	Not expressed	Not expressed
chr1	89811290	89811712	64	1	89811455	89811471	HERVL-int	Not expressed	Not expressed
chr1	89839366	89839716	48	1	89839511	89839527	THE1C	Not expressed	Not expressed
chr1	89877519	89877759	44	2	89877621	89877637	L1M4b	Not expressed	Not expressed
chr1	89905941	89906275	52	1	89906112	89906128	HERVL-int	Not expressed	Not expressed
chr1	89916407	89916773	50	1	89916593	89916609	Tigger1	Not expressed	Not expressed
chr1	89944712	89945091	230	1	89944904	89944920	L1PA11	Not expressed	Not expressed
chr1	89965700	89966107	112	1	89965910	89965926	Unique	Not expressed	Not expressed
chr1	89967901	89968275	48	1	89968097	89968113	AluJb	Not expressed	Not expressed
chr1	89997851	89998234	129	1	89998036	89998052	THE1C	3.45	0.892
chr1	90002762	90003135	86	1	90002970	90002986	MLT1A0	Inf	0.834
chr1	90037865	90038219	62	1	90038031	90038047	L1PA13	Not expressed	Not expressed
chr1	90158366	90158892	107	2	90158698	90158714	Unique	Not expressed	Not expressed
chr1	90230945	90231608	105	2	90231452	90231468	MLT1L	-1.06	1
chr1	90277895	90278541	425	1	90278291	90278307	MLT2B3	Not expressed	Not expressed
chr1	90352582	90352907	66	2	90352737	90352753	MIR	Not expressed	Not expressed
chr1	90356656	90356998	55	1	90356832	90356848	L1MC4a	1.55	0.988
chr1	90436486	90436808	63	1	90436657	90436673	L2b	Not expressed	Not expressed
chr1	90509398	90509812	177	1	90509583	90509599	Unique	Inf	0.886
chr1	90569995	90570369	135	1	90570172	90570188	Unique	Not expressed	Not expressed
chr1	90606322	90606670	65	1	90606486	90606502	THE1B	Not expressed	Not expressed
chr1	90624378	90624722	58	1	90624536	90624552	L2a	Not expressed	Not expressed
chr1	90640475	90640911	172	1	90640656	90640672	MLT1A0	Not expressed	Not expressed
chr1	90691919	90692349	50	2	90692022	90692038	THE1B-int	Not expressed	Not expressed
chr1	90821525	90821936	92	1	90821689	90821705	Unique	Not expressed	Not expressed
chr1	90893978	90894339	115	1	90894142	90894158	MLT1D	Not expressed	Not expressed
chr1	90925479	90925854	110	1	90925662	90925678	L2c	Not expressed	Not expressed
chr1	90975666	90976041	44	1	90975824	90975840	THE1B	Not expressed	Not expressed
chr1	91052428	91052749	67	2	91052525	91052541	THE1B	Not expressed	Not expressed
chr1	91055062	91055378	59	2	91055156	91055172	THE1A	Not expressed	Not expressed
chr1	91072846	91073196	100	1	91073017	91073033	THE1C	Not expressed	Not expressed
chr1	91109051	91109429	194	1	91109246	91109262	THE1C	Not expressed	Not expressed
chr1	91113670	91113970	46	1	91113831	91113847	Unique	Not expressed	Not expressed
chr1	91133356	91133705	57	1	91133516	91133532	Unique	Not expressed	Not expressed
chr1	91237328	91237639	63	1	91237496	91237512	THE1B	Not expressed	Not expressed
chr1	91253463	91253796	52	1	91253625	91253641	MLT1M	Not expressed	Not expressed
chr1	91256107	91256479	154	1	91256283	91256299	THE1D	Not expressed	Not expressed
chr1	91257034	91257438	118	1	91257231	91257247	Unique	Not expressed	Not expressed
chr1	91269401	91269732	65	1	91269578	91269594	L1MC1	Not expressed	Not expressed
chr1	91281837	91282250	105	1	91282055	91282071	MLT1K	Not expressed	Not expressed
chr1	91285649	91286019	155	1	91285825	91285841	L2a	Not expressed	Not expressed
chr1	91306397	91306776	131	1	91306580	91306596	Unique	1.19	0.998
chr1	91326520	91326850	51	2	91326595	91326611	THE1A	Inf	0.00505
chr1	91389089	91389431	46	1	91389241	91389257	Unique	1.33	0.98
chr1	91396346	91396718	55	2	91396583	91396599	MER94	3.49	0.931
chr1	91485429	91485810	200	1	91485611	91485627	MIR3	3.78	0.000627
chr1	91487697	91488044	83	1	91487865	91487881	Unique	2.37	0.109
chr1	91505274	91505752	57	2	91505457	91505473	MLT2A1	Not expressed	Not expressed
chr1	91520998	91521465	101	2	91521298	91521314	MLT2A2	Not expressed	Not expressed
chr1	91567757	91568277	141	1	91568054	91568070	MLT2A2	Not expressed	Not expressed
chr1	91577308	91577664	51	1	91577474	91577490	L1MA3	Not expressed	Not expressed
chr1	91613124	91613435	58	1	91613267	91613283	L1M1	Not expressed	Not expressed
chr1	91664365	91664707	62	1	91664538	91664554	Unique	Not expressed	Not expressed
chr1	91684999	91685353	52	1	91685169	91685185	HERVK22-int	Not expressed	Not expressed
chr1	91716671	91717032	86	1	91716846	91716862	MSTB2	Not expressed	Not expressed
chr1	91750345	91750711	77	1	91750520	91750536	THE1B	Not expressed	Not expressed
chr1	91776025	91776379	71	2	91776261	91776277	THE1A	Not expressed	Not expressed
chr1	91895756	91896072	51	1	91895934	91895950	Unique	Not expressed	Not expressed
chr1	92047807	92048321	111	1	92048127	92048143	MLT1L	Not expressed	Not expressed
chr1	92086918	92087282	104	1	92087101	92087117	MLT1L	Not expressed	Not expressed
chr1	92111352	92111731	50	1	92111529	92111545	MER21B	Not expressed	Not expressed
chr1	92216229	92216610	98	1	92216413	92216429	Unique	Not expressed	Not expressed
chr1	92222649	92222976	43	1	92222808	92222824	L1MC4	Not expressed	Not expressed
chr1	92245456	92245860	52	1	92245675	92245691	MLT1D	Not expressed	Not expressed
chr1	92249971	92250405	74	1	92250147	92250163	Unique	Not expressed	Not expressed
chr1	92278412	92278786	78	1	92278589	92278605	Unique	Not expressed	Not expressed
chr1	92291822	92292170	63	1	92291983	92291999	MLT1L	Not expressed	Not expressed
chr1	92315121	92315484	98	1	92315301	92315317	L2a	Not expressed	Not expressed
chr1	92370589	92370919	51	1	92370757	92370773	Unique	Not expressed	Not expressed
chr1	92400880	92401183	63	1	92401020	92401036	MLT1B	Not expressed	Not expressed
chr1	92414040	92414380	97	1	92414204	92414220	Unique	Not expressed	Not expressed
chr1	92446465	92446761	44	1	92446589	92446605	Unique	Inf	0.0598
chr1	92547941	92548338	53	1	92548171	92548187	L2c	3.79	0.953
chr1	92555110	92555463	69	1	92555277	92555293	MLT1A0	0.88	0.959
chr1	92613325	92613832	63	2	92613725	92613741	ERVL-E-int	-0.99	0.952
chr1	92692339	92692709	108	1	92692524	92692540	L1MEg	Inf	0.659
chr1	92737191	92737733	323	2	92737381	92737397	MLT1E1A	3.42	0.189
chr1	92777110	92777462	86	1	92777286	92777302	Tigger1	5.44	0.179
chr1	92798027	92798319	47	1	92798160	92798176	L1ME3A	0.69	0.913
chr1	92850221	92850555	63	1	92850363	92850379	Unique	Not expressed	Not expressed
chr1	92882404	92882750	77	1	92882570	92882586	MLT1L	Not expressed	Not expressed
chr1	92938137	92938537	114	2	92938346	92938362	Unique	Not expressed	Not expressed
chr1	93043460	93043783	48	1	93043607	93043623	Unique	Not expressed	Not expressed
chr1	93072876	93073253	84	1	93073054	93073070	Unique	-0.17	0.998
chr1	93074683	93075017	49	1	93074849	93074865	MIRb	Not expressed	Not expressed
chr1	93079754	93080268	79	3	93079973	93079989	MLT2A1	9.03	1.38e-15
chr1	93084594	93084959	51	1	93084774	93084790	MLT2A1	13.54	0.017
chr1	93103529	93103955	88	1	93103770	93103786	Unique	6.8	0.256
chr1	93131511	93131900	73	1	93131662	93131678	Unique	0.51	0.924
chr1	93156250	93156671	59	1	93156475	93156491	L1MC4	Inf	0.636
chr1	93197379	93197722	80	1	93197536	93197552	L1ME2	1.44	0.988
chr1	93234955	93235328	190	1	93235133	93235149	MLT1D	Not expressed	Not expressed
chr1	93262994	93263452	80	1	93263255	93263271	L2a	Not expressed	Not expressed
chr1	93264854	93265186	68	1	93265019	93265035	AluJb	Not expressed	Not expressed
chr1	93295336	93295725	82	2	93295519	93295535	L1MC4	1.82	0.799
chr1	93382004	93382342	56	1	93382178	93382194	Unique	Not expressed	Not expressed
chr1	93452221	93452606	196	1	93452412	93452428	MLT1A	Not expressed	Not expressed
chr1	93529353	93529727	85	1	93529535	93529551	L2c	Not expressed	Not expressed
chr1	93530658	93531026	52	1	93530842	93530858	LTR54	Not expressed	Not expressed
chr1	93582303	93582621	43	1	93582479	93582495	Tigger1	Not expressed	Not expressed
chr1	93591163	93591502	42	1	93591340	93591356	L3	0.68	0.944
chr1	93602271	93602609	56	1	93602429	93602445	Unique	2.36	0.0349
chr1	93663883	93664234	88	1	93664066	93664082	L1ME3	0.66	1
chr1	93709672	93709972	43	1	93709827	93709843	THE1B	-1.66	0.982
chr1	93719766	93720134	60	1	93719969	93719985	Unique	0.93	0.918
chr1	93752708	93753147	54	0	93752968	93752984	THE1C	Not expressed	Not expressed
chr1	93765057	93765441	213	1	93765242	93765258	MLT1E2	Not expressed	Not expressed
chr1	93828987	93829419	76	1	93829231	93829247	MLT1D	-0.64	0.912
chr1	93901327	93902138	56	2	93901396	93901412	MLT1D	Inf	0.908
chr1	93917609	93917988	199	1	93917795	93917811	Unique	3.21	0.91
chr1	93938299	93938631	71	1	93938448	93938464	Unique	Not expressed	Not expressed
chr1	93949694	93950051	64	1	93949868	93949884	MIR3	Not expressed	Not expressed
chr1	93968248	93968644	153	1	93968463	93968479	Unique	Not expressed	Not expressed
chr1	93968703	93969046	70	1	93968883	93968899	THE1C	Not expressed	Not expressed
chr1	93990677	93991230	50	3	93990778	93990794	Unique	0.65	0.807
chr1	93992930	93993325	135	1	93993132	93993148	HAL1	Not expressed	Not expressed
chr1	94014141	94014559	239	1	94014357	94014373	Unique	0.86	0.636
chr1	94069694	94070318	127	2	94069885	94069901	Unique	0.94	1
chr1	94131190	94131575	68	1	94131356	94131372	L2b	1.03	0.986
chr1	94285913	94286402	50	2	94286071	94286087	MER21C	-1.59	0.986
chr1	94298385	94298723	61	1	94298563	94298579	HERVH-int	Not expressed	Not expressed
chr1	94347736	94348093	63	1	94347893	94347909	MLT1F2	4.35	0.646
chr1	94388285	94388862	210	3	94388639	94388655	Unique	Not expressed	Not expressed
chr1	94393764	94394154	106	1	94393941	94393957	MSTA	Not expressed	Not expressed
chr1	94436457	94436789	55	1	94436635	94436651	Unique	Not expressed	Not expressed
chr1	94581681	94582048	84	1	94581858	94581874	Unique	Not expressed	Not expressed
chr1	94605773	94606122	72	2	94605935	94605951	THE1C	Not expressed	Not expressed
chr1	94694187	94694508	53	1	94694316	94694332	Unique	Not expressed	Not expressed
chr1	94752646	94753023	158	2	94752829	94752845	THE1D	Not expressed	Not expressed
chr1	94839757	94840135	145	1	94839936	94839952	HERV9-int	Not expressed	Not expressed
chr1	94873666	94874027	87	1	94873827	94873843	Unique	Not expressed	Not expressed
chr1	94893996	94894300	50	1	94894125	94894141	THE1B	Not expressed	Not expressed
chr1	94895851	94896184	60	1	94896016	94896032	THE1B	Inf	0.911
chr1	94947212	94947581	140	2	94947404	94947420	MLT1L	-0.51	0.99
chr1	95076651	95077009	117	1	95076817	95076833	MLT1K	Not expressed	Not expressed
chr1	95106903	95107309	56	1	95107084	95107100	Unique	Not expressed	Not expressed
chr1	95132542	95132920	72	1	95132703	95132719	MER4-int	-0.22	1
chr1	95208611	95209181	175	1	95208920	95208936	MLT1A0	Not expressed	Not expressed
chr1	95476582	95476959	85	1	95476765	95476781	MLT1A0	Not expressed	Not expressed
chr1	95477378	95477726	73	1	95477538	95477554	THE1B	Not expressed	Not expressed
chr1	95501599	95501974	145	1	95501778	95501794	THE1C	Not expressed	Not expressed
chr1	95513548	95513866	50	1	95513709	95513725	Unique	Not expressed	Not expressed
chr1	95520638	95521008	163	1	95520817	95520833	L1MEe	Not expressed	Not expressed
chr1	95644783	95645175	256	1	95644979	95644995	MER58A	Not expressed	Not expressed
chr1	95705477	95705880	263	2	95705680	95705696	MLT1D	0.48	0.948
chr1	95750933	95751295	58	1	95751111	95751127	Unique	Not expressed	Not expressed
chr1	95765696	95766066	92	2	95765874	95765890	L1MEg	Not expressed	Not expressed
chr1	95788808	95789290	85	1	95789094	95789110	Unique	Not expressed	Not expressed
chr1	95803462	95803751	51	2	95803598	95803614	THE1B	Not expressed	Not expressed
chr1	95807817	95808110	44	1	95807958	95807974	THE1D	Not expressed	Not expressed
chr1	95815876	95816265	66	1	95816058	95816074	Unique	Not expressed	Not expressed
chr1	95846445	95846794	51	1	95846619	95846635	MLT2A2	Not expressed	Not expressed
chr1	95860391	95860734	62	1	95860568	95860584	L2c	Not expressed	Not expressed
chr1	95905554	95905941	83	1	95905736	95905752	MLT1L	Not expressed	Not expressed
chr1	95944498	95944879	78	1	95944680	95944696	THE1B	Not expressed	Not expressed
chr1	95988323	95988680	78	1	95988492	95988508	THE1B	Not expressed	Not expressed
chr1	95991597	95992012	317	1	95991792	95991808	MLT1A0	Inf	0.874
chr1	95994134	95994502	83	1	95994309	95994325	Unique	Not expressed	Not expressed
chr1	96025054	96025621	98	1	96025282	96025298	MLT1E1A	Not expressed	Not expressed
chr1	96099047	96099445	64	2	96099249	96099265	MLT2A1	Not expressed	Not expressed
chr1	96175228	96175575	44	1	96175386	96175402	L2	Not expressed	Not expressed
chr1	96193556	96193901	68	1	96193715	96193731	MSTD	Not expressed	Not expressed
chr1	96216042	96216412	80	1	96216215	96216231	MLT1D	Not expressed	Not expressed
chr1	96228820	96229176	78	1	96228993	96229009	THE1B	Not expressed	Not expressed
chr1	96243381	96243743	43	1	96243551	96243567	MSTD	Not expressed	Not expressed
chr1	96261977	96262334	80	3	96262140	96262156	Unique	Not expressed	Not expressed
chr1	96320589	96320946	72	1	96320765	96320781	THE1B	Not expressed	Not expressed
chr1	96418669	96419058	92	1	96418854	96418870	Unique	Not expressed	Not expressed
chr1	96431996	96432355	90	1	96432168	96432184	Unique	Not expressed	Not expressed
chr1	96445527	96445825	38	2	96445678	96445694	L1ME1	Not expressed	Not expressed
chr1	96462573	96463055	92	1	96462864	96462880	THE1C	Not expressed	Not expressed
chr1	96580909	96581248	48	1	96581066	96581082	THE1B	Not expressed	Not expressed
chr1	96634790	96635183	123	1	96634999	96635015	MLT1F2	Not expressed	Not expressed
chr1	96656991	96657335	85	1	96657147	96657163	MSTA	Not expressed	Not expressed
chr1	96662829	96663175	85	1	96663014	96663030	MLT1A0	Not expressed	Not expressed
chr1	96670817	96671481	65	2	96671334	96671350	L2a	Not expressed	Not expressed
chr1	96696421	96696799	120	1	96696600	96696616	THE1B	Not expressed	Not expressed
chr1	96712716	96713120	53	1	96712895	96712911	MLT2A2	Not expressed	Not expressed
chr1	96719905	96720281	59	1	96720080	96720096	THE1B	Not expressed	Not expressed
chr1	96724360	96724672	44	2	96724368	96724384	Unique	Not expressed	Not expressed
chr1	96730024	96730319	55	1	96730163	96730179	THE1B	Not expressed	Not expressed
chr1	96940642	96941044	311	1	96940833	96940849	Unique	Not expressed	Not expressed
chr1	96967336	96967681	87	1	96967501	96967517	Unique	Not expressed	Not expressed
chr1	96996516	96996835	52	1	96996664	96996680	THE1B	Not expressed	Not expressed
chr1	97036904	97037425	69	1	97037027	97037043	Unique	Not expressed	Not expressed
chr1	97084794	97085171	51	1	97084995	97085011	MLT2A2	Not expressed	Not expressed
chr1	97133784	97134207	82	2	97133870	97133886	MLT2A2	Not expressed	Not expressed
chr1	97137238	97137626	131	1	97137417	97137433	MLT2A1	Not expressed	Not expressed
chr1	97158511	97158876	57	1	97158681	97158697	MLT1D	Not expressed	Not expressed
chr1	97177843	97178233	183	3	97178042	97178058	Unique	Not expressed	Not expressed
chr1	97203919	97204258	49	1	97204101	97204117	MIRb	Not expressed	Not expressed
chr1	97234108	97234784	77	2	97234251	97234267	Unique	2.31	0.324
chr1	97240486	97240819	60	1	97240663	97240679	Unique	Not expressed	Not expressed
chr1	97244479	97244854	59	1	97244680	97244696	Unique	1.88	0.567
chr1	97308891	97309307	145	1	97309114	97309130	MLT1A	Not expressed	Not expressed
chr1	97346781	97347133	47	0	97346940	97346956	THE1B	Not expressed	Not expressed
[truncated: 61,797 more rows]
