# Supplementary material for: DUX4 Binding to Retroelements Creates Promoters That Are Active in FSHD Muscle and Testis
Source: PLoS Genet. 2013 Nov 21;9(11):e1003947. doi: 10.1371/journal.pgen.1003947 (PMC3836709; doi:10.1371/journal.pgen.1003947)
Supplement: Table S2 — Enrichment estimates for each repeat type among ChIP-seq peaks, ChIP-seq reads and RNA-seq reads. Repeat types are shown sorted by peak-based enrichment estimate. See legend to Table 1. Tables S2 and S3 additionally include peak enrichment estimates calculated by comparing observed proportions of peaks overlapping each repeat type to the repeat content of randomly sampled AT-content-matched 17-mers (see Methods). (XLSX) [file pgen.1003947.s015.xlsx]

## Sheet: supplementaryTable2.csv
Supplementary Table 2. Enrichment estimates for each repeat type among ChIP-seq peaks, ChIP-seq reads and RNA-seq reads.
repeat type	repeat family	number of repeats in genome	number of ChIP-seq peaks	percentage of genomic repeat instances bound	peak-based ChIP-seq enrichment estimate	peak-based ChIP-seq enrichment estimate, compared to randomly sampled AT-matched regions	read-based ChIP-seq enrichment estimate	read-based RNA-seq activation estimate	number of bound regions showing activation	percentage of bound regions showing activation
(ATTAG)n	Simple_repeat	30	13	0.433	529.2x	Inf x	90.4x	0.8x	0	0
(CTAAT)n	Simple_repeat	34	15	0.441	444.6x	75x	20x	2.4x	0	0
(ATTG)n	Simple_repeat	690	94	0.139	230.4x	67.1x	9.9x	2.4x	0	0
(TTAGG)n	Simple_repeat	12	2	0.167	156.5x	Inf x	4.7x	46.1x	0	0
(CAAT)n	Simple_repeat	669	34	0.052	87x	28.3x	10.1x	2.2x	0	0
THE1C	ERVL-MaLR	9874	3214	0.329	48.3x	51.3x	5.4x	3.8x	43	0.013
U13_	snRNA	307	28	0.091	44.4x	35x	4.5x	0.9x	0	0
THE1B	ERVL-MaLR	22433	6594	0.296	43.6x	48.3x	5.2x	3.8x	65	0.01
(CCTAA)n	Simple_repeat	13	1	0.077	36.2x	Inf x	6.1x	13.8x	0	0
MLT2A1	ERVL	3780	778	0.207	36x	45.5x	4.8x	25x	42	0.054
(AGTTG)n	Simple_repeat	15	1	0.067	31.2x	Inf x	2.8x	0.3x	0	0
THE1A	ERVL-MaLR	4233	742	0.177	26.8x	31.2x	4.7x	1.5x	16	0.022
MLT2A2	ERVL	3898	733	0.189	22.9x	29.9x	3.1x	3.1x	8	0.011
Eulor12	DNA?	60	3	0.05	22.5x	Inf x	3.1x	1.3x	0	0
(AGCTG)n	Simple_repeat	25	1	0.04	21.6x	Inf x	1.4x	1.2x	0	0
MLT1E	ERVL-MaLR	908	120	0.133	21.6x	19.4x	3.4x	3.9x	4	0.033
(CAACC)n	Simple_repeat	20	1	0.05	21x	Inf x	0.7x	0.3x	0	0
MER11B	ERVK	548	220	0.401	20.9x	21.4x	5.1x	7.3x	0	0
LTR31	ERV1	241	42	0.175	20.5x	16.8x	2x	2.9x	0	0
MER95	ERV	156	17	0.109	20x	15.5x	2.7x	0.6x	0	0
HSAT5	Satellite	260	12	0.05	19.1x	Inf x	3.7x	4.2x	0	0
MLT1E1	ERVL-MaLR	1043	112	0.107	17.2x	26.7x	3.6x	2.5x	1	0.009
THE1D	ERVL-MaLR	12642	1386	0.11	16.7x	18x	3x	3.1x	38	0.027
(TAAG)n	Simple_repeat	74	1	0.014	16.5x	Inf x	2.1x	0.8x	0	0
UCON17	Unknown	33	2	0.061	15.8x	10x	1.9x	18.6x	0	0
(GGTTG)n	Simple_repeat	24	1	0.042	15x	Inf x	2.1x	2.4x	0	0
MLT1E1A	ERVL-MaLR	3362	337	0.101	14.7x	16.1x	3x	2.9x	10	0.03
tRNA-Asn-AAC	tRNA	46	1	0.022	14.7x	Inf x	1x	0.3x	0	0
UCON24	Unknown	22	1	0.045	14.5x	5x	1.4x	7.3x	0	0
MLT1D	ERVL-MaLR	20741	1914	0.093	14.1x	13.5x	2.5x	2.1x	33	0.017
MLT1F2	ERVL-MaLR	6036	600	0.101	14x	17.1x	2.6x	1.6x	2	0.003
MLT1A0	ERVL-MaLR	20643	1609	0.079	13.7x	15.6x	2.9x	1.2x	25	0.016
(CAACT)n	Simple_repeat	25	1	0.04	13.7x	3.3x	1.2x	4.8x	0	0
MLT1E3	ERVL-MaLR	2038	164	0.087	12.9x	12.5x	3x	24.9x	4	0.024
MLT1A	ERVL-MaLR	9070	549	0.061	10.8x	12.1x	2.4x	3.6x	12	0.022
MLT1E2	ERVL-MaLR	3996	289	0.074	9.7x	9x	2.1x	3.8x	12	0.042
MSTD	ERVL-MaLR	7665	426	0.056	9.5x	9.4x	2.4x	1.5x	3	0.007
MLT1L	ERVL-MaLR	12074	484	0.04	9.1x	8.5x	1.8x	1.3x	7	0.014
MLT1E1-int	ERVL-MaLR	45	3	0.067	8.8x	7.5x	1.7x	19.7x	0	0
UCON12	Unknown	45	1	0.022	8.3x	3.3x	1.5x	2.4x	0	0
Eulor11	DNA	81	2	0.025	8.2x	6.7x	0.9x	17x	0	0
MER11C	ERVK	866	138	0.164	8x	8.5x	3.2x	1.4x	1	0.007
(CAGT)n	Simple_repeat	49	1	0.02	8x	10x	1.1x	1.5x	0	0
MLT1E-int	ERVL-MaLR	18	1	0.056	7.7x	10x	2.5x	0.8x	0	0
MLT1B	ERVL-MaLR	18004	693	0.039	6.9x	7.4x	1.8x	1.6x	6	0.009
MSTC	ERVL-MaLR	3169	125	0.04	6.8x	6.9x	2.2x	1x	1	0.008
LTR24	ERV1	308	13	0.042	6.8x	5.7x	2.3x	1x	0	0
(CAGCT)n	Simple_repeat	55	1	0.018	6.6x	10x	3.4x	6.1x	0	0
MLT1A1	ERVL-MaLR	6766	261	0.039	6.4x	7x	1.9x	2x	6	0.023
Tigger1a_Mars	TcMar-Tigger	44	1	0.031	6x	3.3x	2x	1x	0	0
MER47C	TcMar-Tigger	767	7	0.009	6x	2.8x	1.4x	1.6x	0	0
THE1B-int	ERVL-MaLR	4230	594	0.142	5.8x	7.7x	1.4x	6.6x	16	0.027
(CATAA)n	Simple_repeat	120	1	0.008	5.8x	10x	1.9x	2.4x	0	0
HERVK22-int	ERVK	427	62	0.15	5.7x	5.3x	1.9x	2.1x	0	0
MLT2B3	ERVL	3313	142	0.043	5.7x	8.7x	1.5x	0.9x	0	0
UCON9	Unknown	49	1	0.021	5.7x	10x	2.1x	7.3x	0	0
MLT1E1A-int	ERVL-MaLR	88	5	0.058	5.6x	3.6x	1.7x	2.9x	0	0
HERVKC4-int	ERVK	46	5	0.122	5.4x	6.2x	1.5x	1.7x	0	0
UCON11	Unknown	45	1	0.022	5.4x	10x	1.8x	8.9x	0	0
HSATI	Satellite	45	2	0.049	5.4x	5x	1.3x	8.4x	0	0
MLT2B5	ERVL	330	10	0.031	5.2x	6.7x	1.6x	3.1x	0	0
HSATII	Satellite	399	30	0.076	5.1x	2.3x	1.9x	857.1x	7	0.233
UCON20	Unknown	44	1	0.023	5.1x	5x	2x	7.3x	0	0
MER101	ERV1	367	11	0.03	4.9x	4.2x	1.5x	1.1x	0	0
LTR86A1	ERVL	525	13	0.025	4.8x	4.1x	1.6x	1.2x	0	0
MLT2C1	ERVL	2620	61	0.024	4.8x	4.1x	1.8x	1.5x	2	0.033
THE1A-int	ERVL-MaLR	1464	168	0.117	4.7x	6.4x	1.4x	1.8x	7	0.042
MLT1K	ERVL-MaLR	18173	402	0.022	4.7x	5.2x	1.5x	1.1x	0	0
MER11A	ERVK	964	83	0.088	4.6x	4.6x	1.8x	1.6x	1	0.012
MLT1-int	ERVL-MaLR	227	6	0.026	4.6x	2.9x	1.6x	1x	0	0
MSTA	ERVL-MaLR	19782	588	0.03	4.6x	5.5x	2x	2.8x	1	0.002
(CACCT)n	Simple_repeat	70	1	0.014	4.6x	Inf x	1.3x	1.9x	0	0
UCON14	DNA?	98	1	0.01	4.5x	2.5x	1.4x	0.4x	0	0
MADE2	TcMar-Mariner	2667	17	0.006	4.4x	2.1x	1.2x	1.5x	0	0
MamGypLTR2b	Gypsy	892	14	0.016	4.3x	4x	1.2x	9.6x	0	0
MLT1F	ERVL-MaLR	4297	119	0.028	4.2x	5.3x	1.5x	1.4x	2	0.017
MLT1M	ERVL-MaLR	2956	39	0.013	4.2x	4.8x	1.4x	1.1x	0	0
MER57E3	ERV1	244	4	0.017	4.1x	4x	1.5x	3.8x	0	0
Ricksha_b	MuDR	120	6	0.05	4.1x	3.8x	1.4x	0.6x	0	0
MER67D	ERV1	1013	27	0.027	4.1x	3x	1.6x	1.4x	0	0
HUERS-P3b-int	ERV1	458	35	0.076	4x	3.5x	1.3x	1.1x	0	0
LTR77	ERV1	148	5	0.034	3.8x	10x	1.3x	0.8x	0	0
Tigger14a	TcMar-Tigger	1297	14	0.011	3.7x	1.8x	1.4x	0.9x	0	0
(TGAG)n	Simple_repeat	535	5	0.009	3.7x	7.1x	2.2x	3.1x	0	0
(CCCCAA)n	Simple_repeat	104	1	0.01	3.6x	Inf x	1.5x	1.3x	0	0
HERVK14-int	ERVK	402	18	0.049	3.6x	3.1x	1.2x	0.7x	0	0
UCON28b	Unknown	77	1	0.013	3.4x	2.5x	1.1x	0.9x	0	0
(GAATG)n	Satellite	1535	30	0.02	3.3x	2.3x	0.9x	5x	0	0
LTR28	ERV1	515	21	0.041	3.3x	7.2x	1.7x	3.2x	0	0
MLT1K-int	ERVL-MaLR	199	3	0.015	3.2x	2.7x	1.5x	1.7x	0	0
MER21C	ERVL	5501	153	0.028	3.2x	4.1x	1.5x	0.6x	0	0
X6A_LINE	CR1	274	2	0.007	3.2x	2x	1.2x	1.5x	0	0
MSTB2	ERVL-MaLR	1603	35	0.022	3.2x	3.4x	1.4x	1.3x	0	0
LTR27B	ERV1	573	17	0.03	3.2x	8.9x	1.4x	1.8x	0	0
LTR81AB	Gypsy	273	3	0.011	3.2x	2.7x	1.1x	5.3x	0	0
UCON8	Unknown	99	1	0.01	3.2x	3.3x	0.9x	1.1x	0	0
MER21B	ERVL	2797	77	0.028	3.1x	3.9x	1.6x	2.3x	0	0
X5A_LINE	CR1	137	1	0.007	3.1x	2.5x	1.1x	1.8x	0	0
LTR86C	ERVL	285	5	0.018	3x	3.1x	1.1x	2.9x	0	0
L1MEg1	L1	936	18	0.02	3x	2.5x	1.2x	0.9x	0	0
Charlie13b	hAT-Charlie	408	5	0.012	3x	2x	1.2x	1.4x	0	0
(CCCTAA)n	Simple_repeat	382	3	0.008	2.9x	2.5x	0.5x	0.9x	0	0
MLT1F2-int	ERVL-MaLR	300	8	0.027	2.9x	2x	1.3x	1x	0	0
MER57C1	ERV1	190	3	0.016	2.9x	1.4x	1.6x	0.7x	0	0
(CCAA)n	Simple_repeat	323	1	0.003	2.8x	3.3x	1x	0.2x	0	0
U13	snRNA	177	1	0.006	2.8x	3.3x	1.3x	1.5x	0	0
LTR45B	ERV1	444	8	0.018	2.8x	5x	1.8x	1x	0	0
MADE1	TcMar-Mariner	7823	27	0.003	2.7x	1.3x	1.2x	1.1x	0	0
MER130	Unknown?	97	1	0.01	2.6x	3.3x	1.3x	6.7x	0	0
MER110A	ERV1	636	9	0.014	2.6x	1.9x	1.2x	0.8x	0	0
MLT1F1	ERVL-MaLR	3279	50	0.016	2.6x	2.6x	1.3x	1.4x	2	0.04
MER57E1	ERV1	501	7	0.014	2.6x	2.2x	1.2x	1.2x	0	0
L1MC4	L1	29614	492	0.017	2.6x	1.6x	1.2x	1.2x	5	0.01
Tigger1	TcMar-Tigger	12109	480	0.04	2.5x	1.9x	1.1x	1.6x	2	0.004
Tigger5	TcMar-Tigger	2632	17	0.007	2.5x	1.5x	1.3x	2x	0	0
LTR53	ERVL	667	12	0.018	2.4x	3x	1.4x	2.2x	0	0
Tigger16b	TcMar-Tigger	1051	7	0.007	2.4x	1.9x	1.1x	0.7x	0	0
LTR59	ERV1	122	2	0.016	2.4x	1.7x	1.4x	3.5x	0	0
AmnSINE2	Deu	149	1	0.007	2.4x	3.3x	1x	2.2x	0	0
MER4D0	ERV1	433	8	0.019	2.4x	2.7x	1.1x	0.7x	0	0
BC200	scRNA	167	1	0.006	2.3x	Inf x	1x	2.8x	0	0
MER77B	ERVL	1258	24	0.019	2.3x	2.9x	1.4x	1.1x	0	0
MER57E2	ERV1	76	1	0.013	2.3x	3.3x	1x	0.7x	0	0
MER47A	TcMar-Tigger	3020	36	0.012	2.3x	1.5x	1.1x	1.3x	0	0
MER57D	ERV1	458	6	0.013	2.3x	1.8x	1.4x	0.8x	0	0
MLT2C2	ERVL	1323	15	0.012	2.3x	1.9x	1.3x	1.3x	0	0
LOR1a	ERV1	807	14	0.017	2.3x	2.9x	1.3x	1.1x	0	0
MER47B	TcMar-Tigger	903	12	0.014	2.2x	1.7x	1.2x	2.1x	0	0
MER6C	TcMar-Tigger	159	1	0.006	2.2x	1.2x	0.8x	2.5x	0	0
ERVL-B4-int	ERVL	3883	119	0.031	2.2x	2x	1.2x	1.5x	0	0
MER129	LTR?	122	1	0.008	2.2x	2x	1.2x	0.8x	0	0
MLT1F-int	ERVL-MaLR	512	9	0.018	2.2x	1.2x	1.1x	1x	0	0
MER73	ERVL	280	5	0.018	2.2x	2.4x	1.3x	5.1x	0	0
LTR70	ERV1	144	4	0.028	2.2x	1.3x	1.4x	3.9x	0	0
LTR9	ERV1	2011	40	0.02	2.2x	2.8x	1.3x	2.5x	0	0
(TGGG)n	Simple_repeat	521	3	0.006	2.2x	30x	1.5x	0.8x	0	0
MLT2B2	ERVL	2209	31	0.014	2.2x	2.4x	1.3x	1x	0	0
LTR52-int	ERVL	268	6	0.022	2.2x	1.5x	1x	0.6x	0	0
HY3	scRNA	545	2	0.004	2.1x	1.5x	1.1x	1.1x	0	0
(CACAC)n	Simple_repeat	151	1	0.007	2.1x	Inf x	1.1x	0.4x	0	0
MLT1A-int	ERVL-MaLR	450	8	0.018	2.1x	1.8x	1.4x	1.1x	1	0.125
MLT1J2-int	ERVL-MaLR	593	10	0.017	2.1x	1.6x	1.1x	2.9x	0	0
LSU-rRNA_Hsa	rRNA	414	3	0.008	2.1x	3.8x	0.9x	1.2x	0	0
Ricksha_c	MuDR	1238	13	0.011	2.1x	2.3x	1.3x	2.2x	0	0
(CATTC)n	Satellite	1238	13	0.013	2.1x	1.6x	0.9x	10.8x	0	0
(TTCA)n	Simple_repeat	4631	8	0.002	2.1x	0.8x	1.2x	0.4x	0	0
X6B_LINE	CR1	431	2	0.005	2x	1.2x	1.4x	1.5x	0	0
MamRep1161	TcMar	1742	12	0.007	2x	1.4x	1.3x	1x	0	0
MamGyp-int	Gypsy	342	4	0.012	2x	2.1x	1.2x	0.6x	0	0
Charlie10a	hAT-Charlie	301	2	0.007	2x	1.4x	1x	1.3x	0	0
MER99	hAT?	296	4	0.014	2x	1.4x	1.4x	0.6x	0	0
UCON28a	Unknown	129	1	0.008	2x	1.7x	0.8x	0.4x	0	0
ERVL-E-int	ERVL	8926	159	0.018	2x	1.7x	1.2x	1.2x	0	0
Charlie6	hAT-Charlie	260	5	0.019	2x	1.1x	1.2x	1.4x	0	0
MER74C	ERVL	233	3	0.013	2x	5x	1.2x	1.2x	0	0
(TTAGGG)n	Simple_repeat	370	2	0.006	2x	3.3x	0.5x	2.1x	0	0
MER84	ERV1	363	4	0.011	2x	2.4x	1.4x	1x	0	0
Charlie13a	hAT-Charlie	555	7	0.013	1.9x	1.5x	1x	0.9x	0	0
LTR80A	ERVL	393	5	0.013	1.9x	1.5x	0.9x	6.2x	0	0
L1MC5	L1	20842	209	0.01	1.9x	1.1x	1.1x	1x	1	0.005
MER4D	ERV1	1332	21	0.016	1.9x	1.8x	1.2x	1.4x	0	0
MLT1L-int	ERVL-MaLR	108	1	0.01	1.9x	2.5x	1x	2.1x	0	0
MER105	DNA	722	4	0.006	1.9x	1.4x	1.3x	1.4x	0	0
LTR42	ERVL	309	4	0.014	1.9x	2.2x	1x	1.3x	0	0
LTR23-int	ERV1	279	3	0.011	1.9x	1.2x	1.3x	1.9x	0	0
MLT2D	ERVL	4525	41	0.009	1.8x	1.6x	1.5x	1.8x	1	0.024
MER57C2	ERV1	467	5	0.011	1.8x	1.1x	1.4x	2.7x	0	0
HERVH-int	ERV1	5909	208	0.035	1.8x	2.7x	1.6x	3.3x	1	0.005
Charlie7	hAT-Charlie	3694	38	0.01	1.8x	1.1x	1.2x	1.5x	1	0.026
MLT1H2	ERVL-MaLR	4714	37	0.008	1.8x	2.2x	1.2x	1.1x	0	0
(CAGC)n	Simple_repeat	169	2	0.012	1.8x	Inf x	3.1x	0.7x	0	0
LTR90B	LTR	538	3	0.006	1.8x	1.1x	1x	0.8x	0	0
LTR82A	ERVL	1042	12	0.012	1.8x	1.6x	1.1x	0.6x	0	0
HERVL74-int	ERVL	599	9	0.015	1.7x	1.8x	1.2x	0.9x	0	0
LTR27	ERV1	412	8	0.019	1.7x	3.2x	1.7x	1.2x	0	0
MER89	ERV1	1391	15	0.011	1.7x	2.5x	1.2x	0.9x	0	0
HERVK11D-int	ERVK	46	3	0.065	1.7x	1.6x	1.3x	4.9x	0	0
Tigger13a	TcMar-Tigger	3118	30	0.01	1.7x	1x	1.2x	1.2x	0	0
Charlie2a	hAT-Charlie	2069	22	0.011	1.7x	1x	1.3x	4.5x	0	0
MER31A	ERV1	1351	15	0.011	1.7x	1.7x	1.2x	0.9x	0	0
MLT1N2	ERVL-MaLR	5884	37	0.006	1.7x	1.8x	1.2x	1.1x	0	0
Plat_L3	CR1	3703	20	0.005	1.7x	1.1x	1.1x	0.8x	0	0
L1MCc	L1	3416	49	0.014	1.6x	1.2x	1.1x	3.2x	0	0
MER117	hAT-Charlie	4496	20	0.004	1.6x	1.9x	1.2x	0.7x	0	0
MER45A	hAT-Tip100	3465	16	0.005	1.6x	2.5x	1.1x	0.6x	0	0
Mam_R4	Dong-R4	556	4	0.007	1.6x	0.7x	1.1x	0.6x	0	0
MER30B	hAT-Charlie	227	1	0.005	1.6x	0.7x	1x	0.8x	0	0
MER65C	ERV1	683	7	0.01	1.6x	1.3x	1.1x	0.3x	0	0
MER124	DNA?	746	4	0.005	1.6x	0.6x	1.3x	0.6x	0	0
MLT1C	ERVL-MaLR	19824	197	0.01	1.6x	1.7x	1.2x	2.1x	3	0.015
Kanga1c	TcMar-Tc2	827	5	0.006	1.6x	0.8x	1.1x	1.4x	0	0
L1MEg2	L1	788	8	0.011	1.6x	1.4x	1.2x	1.7x	0	0
MamRep605	Unknown	4430	28	0.006	1.6x	1.1x	1.2x	1.2x	0	0
PRIMAX-int	ERV1	373	7	0.019	1.6x	1.1x	1x	0.9x	0	0
L1M4b	L1	6534	99	0.016	1.5x	1x	1.1x	2.3x	0	0
L1MD3	L1	5304	56	0.011	1.5x	1x	1x	1.4x	0	0
LTR33A	ERVL	2033	16	0.008	1.5x	2.3x	1.1x	0.8x	1	0.062
MamGypLTR3	Gypsy	955	6	0.006	1.5x	1.5x	1.2x	1.5x	0	0
LTR86B2	ERVL	269	2	0.007	1.5x	1.8x	1.1x	2x	0	0
MLT1J	ERVL-MaLR	15270	113	0.007	1.5x	1.5x	1.1x	1x	2	0.018
LTR81	Gypsy	324	2	0.006	1.5x	1.4x	1.2x	2x	0	0
MER57B2	ERV1	1104	9	0.008	1.5x	1.2x	1.3x	1.1x	0	0
MLT1I-int	ERVL-MaLR	800	9	0.011	1.5x	1x	1x	1.9x	0	0
MamRep1894	hAT	686	2	0.003	1.5x	1.7x	1.2x	0.7x	0	0
LTR82B	ERVL	1158	10	0.009	1.4x	1.1x	1.2x	2.5x	0	0
LTR24B	ERV1	468	4	0.009	1.4x	1.2x	1.1x	1x	0	0
(CAGA)n	Simple_repeat	551	1	0.002	1.4x	10x	1.1x	0.3x	0	0
LTR90A	LTR	407	2	0.005	1.4x	1x	1.1x	1x	0	0
LTR33	ERVL	9260	70	0.008	1.4x	2.4x	1.2x	0.9x	0	0
MSTB	ERVL-MaLR	8562	79	0.009	1.4x	1.9x	1.4x	1.6x	2	0.025
Tigger16a	TcMar-Tigger	707	3	0.004	1.4x	0.8x	1x	1.4x	0	0
MER67C	ERV1	1642	15	0.009	1.4x	1x	1.2x	0.7x	0	0
(TTAA)n	Simple_repeat	1639	2	0.001	1.4x	2.9x	2.6x	1.4x	0	0
ERVL-int	ERVL	790	13	0.016	1.4x	1.3x	1.2x	2.2x	0	0
MLT2B4	ERVL	4587	36	0.008	1.4x	1.3x	1.3x	1.1x	0	0
MamGypLTR1d	Gypsy	751	4	0.005	1.4x	1.7x	1.1x	0.8x	0	0
Tigger8	TcMar-Tigger	938	6	0.007	1.4x	0.9x	1.1x	1.1x	0	0
THE1C-int	ERVL-MaLR	1818	56	0.031	1.4x	1.8x	1.3x	5x	5	0.089
MER72B	ERV1	181	2	0.011	1.4x	2.5x	1x	0.9x	0	0
(GCTG)n	Simple_repeat	168	1	0.006	1.3x	Inf x	2.6x	0.7x	0	0
L1MC4a	L1	27749	244	0.009	1.3x	0.8x	1x	1.2x	1	0.004
LOR1b	ERV1	1103	10	0.009	1.3x	1.5x	1.2x	11x	1	0.1
(ATG)n	Simple_repeat	2050	3	0.001	1.3x	0.8x	1.5x	1.5x	0	0
HERV1_I-int	ERV1	49	3	0.061	1.3x	1.3x	1.1x	5x	0	0
MLT1H	ERVL-MaLR	10094	74	0.007	1.3x	1.6x	1.2x	0.9x	1	0.014
MER51D	ERV1	155	1	0.006	1.3x	0.9x	0.7x	4.3x	0	0
(TTTG)n	Simple_repeat	5230	4	0.001	1.3x	0.4x	0.6x	0.8x	0	0
MER101B	ERV1	259	2	0.008	1.3x	1.7x	1.4x	12.5x	0	0
LTR26E	ERV1	304	3	0.01	1.3x	1.5x	1x	1.7x	0	0
MamSINE1	tRNA	1668	6	0.004	1.3x	1.4x	1.1x	0.6x	0	0
Tigger3	TcMar-Tigger	1215	12	0.01	1.3x	0.9x	1x	1.5x	0	0
Ricksha_0	MuDR	404	5	0.012	1.2x	0.8x	1x	1.2x	0	0
Tigger10	TcMar-Tigger	1024	6	0.006	1.2x	0.7x	1x	0.8x	0	0
MER4D1	ERV1	1521	17	0.011	1.2x	1x	1x	1.9x	0	0
LTR16D2	ERVL	281	2	0.007	1.2x	1.7x	1x	2.8x	0	0
L1PA13	L1	9093	187	0.021	1.2x	0.9x	1x	1.9x	0	0
MLT2B1	ERVL	4480	34	0.008	1.2x	1.4x	1.2x	1.7x	0	0
LTR38	ERV1	310	3	0.01	1.2x	1.4x	1.1x	3.3x	0	0
Tigger6b	TcMar-Tigger	295	2	0.007	1.2x	0.7x	1x	3.9x	0	0
X8_LINE	CR1	301	1	0.003	1.2x	0.5x	1x	2.7x	0	0
L1PBb	L1	264	8	0.03	1.2x	1.3x	1.1x	1.3x	0	0
(CATG)n	Simple_repeat	401	1	0.002	1.2x	1.7x	1.1x	1.3x	0	0
MLT1J2	ERVL-MaLR	6925	38	0.006	1.2x	1.3x	1.1x	1.2x	0	0
Charlie11	hAT-Charlie	108	1	0.009	1.2x	0.7x	1.5x	0.7x	0	0
LTR24C	ERV1	382	3	0.008	1.2x	0.9x	0.9x	3.3x	0	0
LTR10D	ERV1	191	2	0.011	1.2x	0.8x	1.4x	1.2x	0	0
LTR75_1	ERV1	128	1	0.008	1.2x	3.3x	1.1x	0.5x	0	0
MLT1G-int	ERVL-MaLR	181	2	0.011	1.2x	0.7x	1.1x	0.9x	0	0
HY1	scRNA	444	1	0.002	1.2x	0.6x	0.8x	1.6x	0	0
L1MEc	L1	18795	211	0.011	1.1x	0.7x	1x	1.4x	1	0.005
MER34C	ERV1	184	1	0.005	1.1x	1x	1.1x	1.2x	0	0
L1MEg	L1	18127	164	0.009	1.1x	0.7x	1x	1.6x	1	0.006
LTR9B	ERV1	758	7	0.009	1.1x	1.7x	1.3x	1.3x	0	0
L1MB1	L1	6244	75	0.012	1.1x	0.7x	0.9x	1.6x	0	0
(GGGGA)n	Simple_repeat	725	1	0.001	1.1x	10x	1.4x	0.6x	0	0
LTR67B	ERVL	3717	17	0.005	1.1x	1.2x	1.2x	0.8x	0	0
LTR8	ERV1	3543	36	0.01	1.1x	1.3x	1.2x	1x	0	0
Kanga1a	TcMar-Tc2	844	5	0.006	1.1x	0.7x	1.1x	1.1x	0	0
THE1D-int	ERVL-MaLR	1878	46	0.025	1.1x	1.4x	1.3x	8.2x	5	0.109
LTR81C	Gypsy	727	4	0.006	1.1x	1.3x	1.2x	10.9x	0	0
Charlie10b	hAT-Charlie	272	1	0.004	1.1x	1.1x	1x	1.9x	0	0
MER41G	ERV1	113	1	0.009	1.1x	0.8x	1x	20.3x	0	0
MLT1J-int	ERVL-MaLR	1443	10	0.007	1.1x	1x	1.1x	0.9x	0	0
L1MA1	L1	4320	96	0.023	1.1x	0.7x	1x	1.5x	0	0
MER92B	ERV1	893	6	0.007	1.1x	0.9x	1.1x	0.7x	0	0
MLT1H-int	ERVL-MaLR	804	7	0.009	1.1x	0.8x	1x	0.7x	0	0
MLT1G3	ERVL-MaLR	2709	19	0.007	1.1x	1.4x	1.2x	1.7x	0	0
UCON29	PiggyBac?	241	1	0.004	1.1x	0.8x	0.9x	0.8x	0	0
MIR3	MIR	90841	231	0.003	1.1x	1.1x	1.1x	0.5x	5	0.022
L1MCa	L1	7619	93	0.012	1.1x	0.7x	1x	8.8x	1	0.011
MER131	SINE?	425	1	0.002	1.1x	0.8x	0.8x	0.9x	0	0
LTR8A	ERV1	2836	29	0.01	1.1x	1.1x	1.2x	1.2x	0	0
PABL_B	ERV1	377	3	0.008	1.1x	1.4x	1x	1.5x	0	0
MamRep1527	LTR	1261	7	0.006	1.1x	0.7x	1x	1.2x	0	0
ERV3-16A3_I-int	ERVL	6468	78	0.013	1x	1.2x	1.1x	1x	0	0
L3	CR1	45015	184	0.004	1x	0.8x	1.1x	1.1x	1	0.005
(TGAA)n	Simple_repeat	4700	4	0.001	1x	0.4x	1.1x	0.3x	0	0
MLT2E	ERVL	391	2	0.005	1x	0.9x	1.2x	1.5x	0	0
MLT1J1	ERVL-MaLR	4925	22	0.005	1x	1.1x	1.1x	1.7x	0	0
L1MC3	L1	13388	151	0.011	1x	0.7x	1x	1.2x	1	0.007
L1PB4	L1	7511	86	0.012	1x	0.7x	0.9x	1.6x	0	0
L3b	CR1	6912	19	0.003	1x	0.7x	1x	4.4x	0	0
Charlie17a	hAT-Charlie	1465	4	0.003	1x	1.3x	1.2x	0.6x	0	0
MER74A	ERVL	1582	12	0.008	1x	1.4x	1.3x	1.3x	0	0
MLT1J1-int	ERVL-MaLR	496	4	0.008	1x	0.7x	1.1x	2.3x	0	0
Charlie15a	hAT-Charlie	3418	9	0.003	1x	0.8x	1.1x	0.6x	0	0
MLT1H2-int	ERVL-MaLR	350	3	0.009	1x	0.7x	1.1x	2.5x	0	0
MER54A	ERVL	678	6	0.009	1x	1.3x	1.2x	0.9x	0	0
MER39	ERV1	3337	22	0.007	1x	0.9x	1x	1.4x	0	0
Zaphod3	hAT-Tip100	1240	5	0.004	1x	0.7x	1x	0.9x	0	0
LTR38C	ERV1	124	1	0.008	1x	0.9x	1.4x	1.7x	0	0
Tigger11a	TcMar-Tigger	432	2	0.005	1x	0.6x	1x	1x	0	0
L1MEe	L1	11918	86	0.007	1x	0.6x	1x	1.2x	1	0.012
LTR55	ERV	407	3	0.007	1x	1.9x	1x	1x	0	0
L2	L2	56785	306	0.005	1x	0.8x	1.1x	1.3x	2	0.007
HERVL40-int	ERVL	1313	10	0.008	1x	1x	1.1x	0.8x	1	0.1
L2b	L2	97936	365	0.004	1x	1x	1.1x	1x	0	0
MER113A	hAT-Charlie	1597	5	0.003	1x	0.6x	1x	1.2x	0	0
Tigger12	TcMar-Tigger	463	2	0.004	1x	0.9x	0.8x	0.5x	0	0
MLT1G3-int	ERVL-MaLR	240	2	0.009	0.9x	0.7x	1x	0.8x	0	0
LTR10G	ERV1	119	1	0.008	0.9x	0.8x	1.2x	0.9x	0	0
LTR85a	Gypsy?	1903	7	0.004	0.9x	0.7x	1.1x	1.7x	0	0
MLT1I	ERVL-MaLR	11089	46	0.004	0.9x	0.9x	1.1x	1x	0	0
L1ME5	L1	3448	20	0.006	0.9x	0.6x	1x	1.1x	0	0
MER5B	hAT-Charlie	24927	56	0.002	0.9x	0.8x	1.2x	0.9x	0	0
L2c	L2	140653	537	0.004	0.9x	0.8x	1.1x	1x	3	0.006
MLT1C-int	ERVL-MaLR	461	4	0.009	0.9x	0.6x	1.1x	2.8x	0	0
MER65-int	ERV1	959	10	0.011	0.9x	0.8x	1x	0.6x	0	0
L1M	L1	996	2	0.002	0.9x	0.4x	1x	1.3x	0	0
LTR80B	ERVL	511	3	0.006	0.9x	0.7x	1x	2.4x	0	0
LTR81B	Gypsy	1159	5	0.004	0.9x	0.8x	1x	5.1x	0	0
L4	RTE	16860	65	0.004	0.9x	0.6x	1x	1.1x	2	0.031
LTR45	ERV1	177	1	0.006	0.9x	0.9x	1.1x	0.4x	0	0
AmnSINE1	Deu	1116	3	0.003	0.9x	0.8x	1.1x	0.8x	0	0
MER89-int	ERV1	702	6	0.009	0.9x	0.8x	1x	1.4x	0	0
L1MDb	L1	1084	9	0.008	0.9x	0.7x	1x	1x	0	0
MLT1B-int	ERVL-MaLR	556	4	0.007	0.9x	0.6x	1.1x	0.8x	0	0
MLT1H1	ERVL-MaLR	3640	21	0.006	0.9x	1.1x	1.1x	0.8x	0	0
L1MB2	L1	9101	67	0.008	0.9x	0.5x	0.9x	1.6x	0	0
LFSINE_Vert	SINE	962	3	0.003	0.9x	1x	1x	0.5x	0	0
MER90	ERV1	702	4	0.006	0.9x	0.7x	1x	2.3x	0	0
LTR79	ERVL	4054	15	0.004	0.9x	0.9x	1.1x	0.7x	0	0
LTR16E1	ERVL	2475	12	0.005	0.9x	1.2x	1.1x	1.9x	0	0
MIR	MIR	175606	505	0.003	0.9x	0.7x	1.1x	1.1x	3	0.006
MER70-int	ERVL	258	3	0.012	0.9x	2.1x	1.3x	0.7x	0	0
LTR16E2	ERVL	2316	12	0.005	0.9x	1x	1.1x	1.1x	0	0
MARNA	TcMar-Mariner	3350	11	0.003	0.9x	0.6x	1x	0.6x	0	0
Tigger15a	TcMar-Tigger	5062	17	0.003	0.9x	0.6x	1x	1x	0	0
MLT1G	ERVL-MaLR	2854	16	0.006	0.9x	1x	1.2x	1.6x	0	0
MER57-int	ERV1	1280	16	0.013	0.9x	0.6x	1.1x	2x	0	0
MER94B	hAT-Blackjack	622	1	0.002	0.9x	0.5x	0.9x	0.6x	0	0
LOR1-int	ERV1	1387	13	0.009	0.9x	0.6x	1.1x	1.4x	0	0
MER31-int	ERV1	2057	14	0.007	0.9x	0.6x	1x	1x	0	0
L1PBa	L1	2187	46	0.021	0.9x	0.7x	1x	3.9x	2	0.043
HERV16-int	ERVL	1878	14	0.008	0.9x	1x	1.2x	1.2x	0	0
L1MCb	L1	2139	20	0.009	0.9x	0.6x	1x	2.6x	0	0
L1ME3A	L1	16094	106	0.007	0.9x	0.5x	1x	1x	1	0.009
L1ME2	L1	13012	100	0.008	0.9x	0.5x	1x	2.4x	0	0
MER50-int	ERV1	515	7	0.014	0.9x	0.8x	1x	4.5x	0	0
MER6B	TcMar-Tigger	679	2	0.003	0.9x	0.4x	1.1x	1x	0	0
L1M3	L1	6850	41	0.006	0.9x	0.5x	0.9x	1.2x	0	0
L1ME3D	L1	4557	29	0.006	0.8x	0.5x	0.9x	1.6x	0	0
Tigger9b	TcMar-Tigger	764	4	0.005	0.8x	0.5x	0.8x	2.6x	0	0
Charlie3	hAT-Charlie	342	5	0.015	0.8x	1x	1.1x	1.5x	0	0
L1M7	L1	4402	26	0.006	0.8x	0.6x	0.9x	1.6x	0	0
MLT1G1	ERVL-MaLR	3592	20	0.006	0.8x	1x	1.2x	1.4x	0	0
MER34B-int	ERV1	676	4	0.006	0.8x	0.6x	0.9x	1.3x	0	0
LTR2	ERV1	887	6	0.007	0.8x	1.2x	1.6x	1.1x	0	0
Kanga2_a	TcMar-Tc2	1537	7	0.005	0.8x	0.5x	1x	1.2x	0	0
(ATGGTG)n	Simple_repeat	513	1	0.002	0.8x	1.2x	1.5x	1x	0	0
ALINE	RTE	276	1	0.004	0.8x	0.5x	1.2x	3.5x	0	0
7SK	RNA	729	2	0.003	0.8x	1.2x	1.1x	6.5x	0	0
FordPrefect	hAT-Tip100	602	5	0.009	0.8x	0.8x	1.2x	1.3x	0	0
L1MA3	L1	9032	143	0.016	0.8x	0.6x	1x	1.6x	0	0
MER21A	ERVL	1921	12	0.006	0.8x	1.2x	1.1x	1.3x	0	0
MER57F	ERV1	431	2	0.005	0.8x	0.6x	0.9x	0.7x	0	0
MER113	hAT-Charlie	3820	13	0.003	0.8x	0.6x	1x	0.5x	0	0
L1M3d	L1	539	5	0.009	0.8x	0.6x	1x	4x	0	0
Looper	PiggyBac	535	3	0.006	0.8x	0.5x	1x	5.2x	0	0
Cheshire	hAT-Charlie	1015	6	0.006	0.8x	0.5x	1.1x	1x	0	0
MamGypLTR1a	Gypsy	1091	4	0.004	0.8x	0.9x	1.2x	1.2x	0	0
MamRep137	TcMar?	2356	7	0.003	0.8x	0.6x	1.1x	0.4x	0	0
Kanga11a	TcMar-Tc2	885	3	0.003	0.8x	0.5x	1x	0.8x	0	0
LTR32	ERVL	1309	6	0.005	0.8x	1.4x	1.1x	1.4x	0	0
MLT1E2-int	ERVL-MaLR	133	1	0.008	0.8x	0.5x	1.1x	0.9x	0	0
LTR25	ERV1	282	2	0.007	0.8x	1.1x	1.1x	0.6x	0	0
MER74B	ERVL	933	5	0.005	0.8x	1x	1.2x	0.9x	0	0
L2a	L2	171064	691	0.004	0.8x	0.7x	1.1x	1.2x	4	0.006
L1M2a1	L1	124	2	0.016	0.8x	0.8x	1.1x	1x	0	0
LTR16A	ERVL	6966	32	0.005	0.8x	1.4x	1.2x	1.5x	0	0
LTR57-int	ERVL	437	3	0.008	0.8x	0.6x	1.2x	2.6x	0	0
LTR61	ERV1	193	1	0.006	0.8x	0.6x	0.9x	1.1x	0	0
MER82	TcMar-Tigger	3278	18	0.006	0.8x	0.6x	0.9x	1.4x	0	0
LTR26	ERV1	616	4	0.007	0.8x	0.9x	1.1x	1x	0	0
MER83A-int	ERV1	107	1	0.009	0.8x	1.1x	1.3x	2.4x	0	0
L1MA2	L1	7514	116	0.016	0.8x	0.5x	1x	1x	0	0
LTR75B	ERVL	206	1	0.005	0.8x	2x	1.1x	2.5x	0	0
Charlie10	hAT-Charlie	1128	5	0.004	0.8x	0.5x	1x	3.7x	0	0
MamGypLTR1b	Gypsy	1214	4	0.003	0.8x	0.9x	1.2x	0.6x	0	0
MER110	ERV1	781	3	0.004	0.8x	0.5x	1.1x	2.1x	0	0
MIRb	MIR	225155	532	0.002	0.8x	0.6x	1x	2.1x	1	0.002
L1MA10	L1	5105	27	0.005	0.8x	0.5x	1x	1.1x	0	0
L1ME3	L1	9404	52	0.006	0.8x	0.5x	1x	1.7x	0	0
L1M3e	L1	810	8	0.01	0.8x	0.7x	1.2x	2.5x	0	0
LTR37B	ERV1	2034	7	0.003	0.8x	0.4x	1x	1.8x	0	0
HERVK14C-int	ERVK	79	2	0.025	0.8x	0.7x	1.2x	1.7x	0	0
(CCA)n	Simple_repeat	1222	2	0.002	0.7x	4x	2.3x	1.2x	0	0
LTR40c	ERVL	602	3	0.005	0.7x	1x	1x	0.8x	0	0
L1PA15-16	L1	1410	22	0.016	0.7x	0.6x	1.1x	3.8x	0	0
MER31B	ERV1	1487	7	0.005	0.7x	0.9x	1.1x	2.3x	0	0
LTR44	ERV1	218	1	0.005	0.7x	0.4x	1x	9.2x	0	0
Helitron2Na_Mam	Helitron?	436	1	0.002	0.7x	0.4x	1x	1.8x	0	0
L1ME1	L1	31734	230	0.007	0.7x	0.4x	0.9x	1.8x	0	0
MER87	ERV1	227	1	0.004	0.7x	0.6x	1.3x	1.4x	0	0
Charlie2b	hAT-Charlie	3689	14	0.004	0.7x	0.4x	1x	1.7x	0	0
LTR16D	ERVL	1108	4	0.004	0.7x	0.8x	1.1x	2.5x	0	0
LTR56	ERV1	980	4	0.004	0.7x	0.5x	1.1x	1.2x	0	0
PRIMA41-int	ERV1	440	5	0.012	0.7x	0.7x	1.1x	2x	0	0
Tigger7	TcMar-Tigger	3117	11	0.004	0.7x	0.7x	1x	1.2x	0	0
L1PA12	L1	1781	22	0.012	0.7x	0.6x	1.1x	1x	0	0
L1M1	L1	9536	127	0.014	0.7x	0.5x	1x	1.7x	0	0
Charlie19a	hAT-Charlie	1607	4	0.002	0.7x	0.5x	1x	1.2x	0	0
L1MA7	L1	8668	59	0.007	0.7x	0.4x	1x	1.7x	0	0
LTR34	ERV1	386	2	0.005	0.7x	0.7x	0.9x	2.3x	0	0
MER20B	hAT-Charlie	4154	14	0.003	0.7x	0.6x	1x	0.7x	0	0
LTR86B1	ERVL	298	1	0.003	0.7x	0.7x	0.9x	0.7x	0	0
PRIMA4-int	ERV1	696	5	0.007	0.7x	0.6x	1.1x	1.8x	0	0
MSTB-int	ERVL-MaLR	877	12	0.014	0.7x	0.8x	1.2x	1.3x	0	0
L1MEd	L1	10741	48	0.005	0.7x	0.5x	0.9x	4.1x	1	0.021
L1M6	L1	6891	29	0.004	0.7x	0.4x	0.9x	1.8x	0	0
L1P4d	L1	160	2	0.012	0.7x	0.6x	1.1x	12.1x	0	0
LTR43B	ERV1	232	1	0.005	0.7x	1.4x	0.9x	1.3x	0	0
LTR81A	Gypsy	971	3	0.003	0.7x	0.5x	1x	1.2x	0	0
CR1_Mam	CR1	1730	5	0.003	0.7x	0.5x	1x	1.6x	0	0
MamRep4096	hAT?	1272	3	0.002	0.7x	0.5x	1.1x	0.6x	0	0
MER102a	hAT-Charlie	2851	7	0.002	0.7x	0.7x	1.1x	0.7x	0	0
MER34	ERV1	1328	5	0.004	0.7x	0.4x	1x	0.9x	0	0
MER106B	hAT-Charlie	827	2	0.002	0.7x	0.5x	1x	1.4x	0	0
X7C_LINE	CR1	622	1	0.002	0.7x	0.5x	0.9x	1.2x	0	0
HERV35I-int	ERV1	557	5	0.009	0.7x	0.5x	1.1x	2.4x	0	0
L1PREC2	L1	7865	87	0.011	0.7x	0.5x	0.9x	1x	0	0
MER96	hAT	1275	2	0.002	0.7x	1.7x	1.2x	0.8x	0	0
MER57A-int	ERV1	1898	13	0.007	0.7x	0.5x	1.1x	0.5x	0	0
MER94	hAT-Blackjack	4798	7	0.001	0.7x	0.5x	1.1x	0.8x	0	0
LTR54	ERV1	1121	4	0.004	0.7x	0.6x	0.9x	3.1x	0	0
MER63C	hAT-Blackjack	891	5	0.006	0.7x	0.4x	0.9x	0.4x	0	0
MER8	TcMar-Tigger	1947	5	0.003	0.7x	0.5x	1x	1x	0	0
LTR40A1	ERVL	568	2	0.004	0.7x	0.5x	1x	1.2x	0	0
MLT1G1-int	ERVL-MaLR	307	2	0.007	0.7x	0.6x	0.9x	1.7x	0	0
L1ME3B	L1	8456	40	0.005	0.7x	0.4x	0.9x	1.1x	0	0
LTR86A2	ERVL	313	1	0.003	0.7x	0.8x	1.3x	1.8x	0	0
LTR2B	ERV1	326	2	0.006	0.7x	1.2x	2x	0.8x	0	0
LTR78	ERV1	4819	19	0.004	0.7x	0.7x	1.1x	4.2x	0	0
Zaphod2	hAT-Tip100	735	2	0.003	0.7x	0.3x	0.9x	2.1x	0	0
MamGypLTR2c	Gypsy	1054	3	0.003	0.7x	0.5x	1.1x	0.9x	0	0
MSTB2-int	ERVL-MaLR	91	1	0.011	0.7x	0.8x	1x	2.6x	0	0
LTR78B	ERV1	3281	10	0.003	0.7x	0.6x	1.1x	1.4x	0	0
LTR37A	ERV1	1967	6	0.003	0.7x	0.4x	0.9x	2.7x	0	0
L1M5	L1	64374	230	0.004	0.7x	0.4x	0.9x	1.5x	0	0
HUERS-P1-int	ERV1	505	6	0.012	0.7x	0.5x	1.1x	0.9x	0	0
MER3	hAT-Charlie	10944	21	0.002	0.7x	0.6x	1.1x	0.8x	0	0
Charlie16a	hAT-Charlie	1980	4	0.002	0.6x	0.5x	1x	0.7x	0	0
Arthur1	hAT-Tip100	2331	10	0.004	0.6x	0.4x	1x	0.6x	0	0
Charlie1a	hAT-Charlie	5811	29	0.005	0.6x	0.5x	1x	1.9x	1	0.034
Charlie1	hAT-Charlie	1923	8	0.004	0.6x	0.4x	1x	0.7x	0	0
Tigger6a	TcMar-Tigger	775	5	0.006	0.6x	0.4x	1.1x	1.1x	0	0
LTR10B1	ERV1	243	1	0.004	0.6x	0.5x	1.2x	1.4x	0	0
MLT2F	ERVL	1917	8	0.004	0.6x	0.9x	1.1x	2.1x	0	0
L1M4	L1	18305	87	0.005	0.6x	0.4x	0.9x	1.6x	0	0
MER90a	ERV1	1247	5	0.004	0.6x	0.5x	1.1x	1.4x	0	0
L1MA4A	L1	6285	66	0.011	0.6x	0.4x	0.9x	0.9x	0	0
L5	RTE	738	2	0.003	0.6x	0.4x	0.9x	0.8x	0	0
ORSL-2b	hAT-Tip100	715	2	0.003	0.6x	0.4x	0.9x	0.9x	0	0
L1PB2	L1	2866	29	0.01	0.6x	0.4x	0.9x	3.5x	0	0
MLT1F1-int	ERVL-MaLR	161	1	0.006	0.6x	0.4x	1x	4x	0	0
(TAGA)n	Simple_repeat	5628	6	0.001	0.6x	0.2x	1.3x	0.9x	0	0
MER119	hAT-Charlie	1206	4	0.003	0.6x	0.4x	0.9x	3.1x	0	0
LTR85c	Gypsy?	1186	3	0.003	0.6x	0.5x	1x	2x	0	0
Arthur1A	hAT-Tip100	1154	2	0.002	0.6x	0.9x	0.9x	0.4x	0	0
MER34A	ERV1	1477	5	0.003	0.6x	0.4x	0.9x	1.3x	0	0
MER101-int	ERV1	1263	7	0.006	0.6x	0.3x	1x	0.9x	0	0
L1MC1	L1	13137	97	0.007	0.6x	0.4x	0.9x	1x	0	0
L1MEb	L1	1819	8	0.004	0.6x	0.4x	0.9x	1.7x	0	0
L1MB8	L1	16628	88	0.005	0.6x	0.4x	0.9x	1.4x	0	0
L1M2a	L1	534	6	0.011	0.6x	0.5x	1x	2.1x	0	0
Charlie23a	hAT-Charlie	1486	3	0.002	0.6x	0.4x	0.9x	2.2x	0	0
L1M2	L1	9137	63	0.007	0.6x	0.4x	1x	10.6x	0	0
LTR16C	ERVL	6631	22	0.003	0.6x	1x	1.1x	0.9x	0	0
(TGGA)n	Simple_repeat	3824	7	0.002	0.6x	1.1x	1.5x	0.5x	0	0
HERV4_I-int	ERV1	331	3	0.009	0.6x	0.7x	0.9x	0.9x	0	0
MER72	ERV1	782	4	0.005	0.6x	0.9x	1x	19.2x	0	0
PABL_A	ERV1	523	3	0.006	0.6x	0.9x	1.1x	1.4x	0	0
LTR41	ERVL	1736	6	0.004	0.6x	0.6x	1.1x	1.9x	0	0
MER44B	TcMar-Tigger	2131	8	0.004	0.6x	0.6x	0.9x	1.1x	0	0
L1ME2z	L1	7670	30	0.004	0.6x	0.4x	0.9x	1.3x	0	0
Helitron1Na_Mam	Helitron	324	1	0.003	0.6x	0.4x	1.2x	3.6x	0	0
HERVK13-int	ERVK	68	1	0.015	0.6x	0.8x	1.2x	0.9x	0	0
MIRc	MIR	103492	160	0.002	0.6x	0.5x	1x	0.7x	2	0.012
Charlie14a	hAT-Charlie	524	1	0.002	0.6x	0.6x	1.1x	0.8x	0	0
MER67B	ERV1	484	2	0.004	0.6x	0.6x	1.2x	1.3x	0	0
L1MC	L1	11966	36	0.003	0.6x	0.3x	0.9x	0.9x	0	0
LTR85b	Gypsy?	1175	3	0.003	0.6x	0.5x	1x	0.8x	0	0
MER34C2	ERV1	562	2	0.004	0.6x	0.5x	1x	0.8x	0	0
HAL1	L1	27308	109	0.004	0.6x	0.4x	0.9x	1.6x	1	0.009
MLT1H1-int	ERVL-MaLR	430	2	0.005	0.6x	0.4x	1x	4.1x	0	0
L1MA9	L1	16751	91	0.005	0.6x	0.3x	0.9x	2.2x	0	0
MER63A	hAT-Blackjack	3517	7	0.002	0.6x	0.5x	1.1x	1.1x	0	0
MamRep38	hAT	2126	4	0.002	0.6x	0.7x	1.1x	0.2x	0	0
L1MB7	L1	23194	117	0.005	0.6x	0.3x	0.9x	0.6x	0	0
L1MD	L1	8844	30	0.003	0.6x	0.3x	0.9x	2.3x	0	0
L1P4a	L1	589	7	0.012	0.5x	0.4x	1x	2x	0	0
L1P4	L1	3733	18	0.005	0.5x	0.3x	0.8x	2.1x	0	0
LTR83	ERVL	731	2	0.003	0.5x	0.4x	1x	0.9x	0	0
LTR33A_	ERVL	1659	5	0.003	0.5x	0.9x	1.2x	0.7x	0	0
LTR50	ERVL	2620	8	0.003	0.5x	0.6x	1.1x	1.3x	0	0
L1MA5A	L1	3421	20	0.006	0.5x	0.3x	0.9x	2x	0	0
MER39B	ERV1	1179	5	0.004	0.5x	0.5x	1x	1.8x	0	0
L1MA6	L1	5468	36	0.007	0.5x	0.3x	0.9x	1.4x	0	0
5S	rRNA	1275	1	0.001	0.5x	1.7x	1.2x	1.7x	0	0
LTR76	ERV1	188	1	0.005	0.5x	0.6x	1.2x	1x	0	0
MER4B-int	ERV1	1470	8	0.006	0.5x	0.4x	1.1x	1.4x	0	0
L1MD2	L1	11111	55	0.005	0.5x	0.3x	1x	1.3x	0	0
MamRep434	TcMar-Tigger	2151	4	0.002	0.5x	0.3x	1.1x	0.8x	0	0
HERVL-int	ERVL	2276	41	0.018	0.5x	0.6x	1.2x	25x	0	0
Kanga1	TcMar-Tc2	817	2	0.002	0.5x	0.2x	1x	0.9x	0	0
MER41-int	ERV1	1717	13	0.008	0.5x	0.4x	1x	1.4x	0	0
MER84-int	ERV1	145	1	0.007	0.5x	0.5x	0.9x	4x	0	0
L1MEf	L1	14274	71	0.005	0.5x	0.3x	0.9x	3.8x	0	0
L1PA14	L1	3070	31	0.01	0.5x	0.4x	0.9x	1.6x	0	0
L1PB3	L1	3621	30	0.008	0.5x	0.3x	0.9x	2.6x	0	0
L1MB3	L1	17364	73	0.004	0.5x	0.3x	0.9x	1.3x	1	0.014
HSMAR1	TcMar-Mariner	733	5	0.007	0.5x	0.4x	1.1x	2.2x	0	0
LTR16A1	ERVL	2808	8	0.003	0.5x	1.1x	1.2x	1.3x	0	0
MER4A1_	ERV1	402	2	0.005	0.5x	0.5x	0.9x	1.1x	0	0
L1PA15	L1	8445	83	0.01	0.5x	0.4x	0.9x	2.7x	0	0
HAL1b	L1	4826	13	0.003	0.5x	0.3x	1x	0.7x	1	0.077
Charlie24	hAT-Charlie	1328	3	0.002	0.5x	0.4x	1.2x	1.3x	0	0
LTR87	ERVL?	699	2	0.003	0.5x	0.5x	0.9x	1.1x	0	0
L1M3f	L1	702	6	0.009	0.5x	0.3x	0.9x	2.5x	0	0
MER34C_	ERV1	655	2	0.003	0.5x	0.4x	0.9x	0.7x	0	0
L1PA16	L1	14051	115	0.008	0.5x	0.3x	0.9x	1.9x	0	0
MER5C1	hAT-Charlie	616	1	0.002	0.5x	0.4x	0.9x	2.1x	0	0
LTR22B	ERVK	233	1	0.005	0.5x	0.7x	1.1x	2.3x	0	0
Kanga1b	TcMar-Tc2	376	1	0.003	0.5x	0.3x	1.1x	2.3x	0	0
MamRep1879	hAT?	1482	2	0.001	0.5x	0.5x	1.1x	0.9x	0	0
FRAM	Alu	8655	12	0.001	0.5x	1.8x	1.3x	1.8x	0	0
Tigger9a	TcMar-Tigger	1027	2	0.002	0.5x	0.3x	1x	1.7x	0	0
L1PA17	L1	4866	32	0.007	0.5x	0.3x	0.9x	1.5x	0	0
MER4B	ERV1	1732	7	0.004	0.5x	0.5x	1.1x	0.9x	0	0
MER51A	ERV1	957	4	0.004	0.5x	0.6x	1.1x	1x	0	0
MER57B1	ERV1	1013	3	0.003	0.5x	0.3x	1x	1.1x	0	0
HERV3-int	ERV1	306	4	0.014	0.5x	0.6x	1.1x	1.5x	0	0
Arthur1B	hAT-Tip100	2316	6	0.003	0.5x	0.4x	1x	1.8x	0	0
PABL_A-int	ERV1	421	3	0.007	0.5x	0.3x	1x	4.5x	0	0
MER115	hAT-Tip100	2635	7	0.003	0.5x	1x	1.2x	1.5x	0	0
MER104	TcMar-Tc2	2204	3	0.001	0.5x	0.2x	0.9x	1x	0	0
L1MD1	L1	6949	40	0.006	0.5x	0.3x	0.9x	1.6x	0	0
L1ME4a	L1	43230	94	0.002	0.5x	0.3x	0.9x	1x	1	0.011
LTR68	ERV1	355	1	0.003	0.5x	0.4x	0.9x	0.8x	0	0
(TTTA)n	Simple_repeat	6388	2	0	0.5x	0.7x	0.8x	4x	0	0
L1MA4	L1	10053	60	0.006	0.5x	0.3x	0.9x	2.6x	0	0
BLACKJACK	hAT-Blackjack	2132	8	0.004	0.5x	0.3x	1x	3.2x	0	0
LTR64	ERV1	372	1	0.003	0.5x	0.4x	1.2x	1x	0	0
L1M3a	L1	637	3	0.005	0.5x	0.4x	1.1x	1.1x	0	0
LTR49-int	ERV1	2178	10	0.005	0.5x	0.3x	0.9x	1.2x	0	0
Charlie21a	hAT-Charlie	743	2	0.003	0.5x	0.3x	1x	1.2x	0	0
L1M4c	L1	6189	33	0.005	0.5x	0.3x	0.9x	2x	0	0
MER4E1	ERV1	1049	4	0.004	0.5x	0.3x	1x	1.3x	0	0
(CAT)n	Simple_repeat	2069	1	0	0.5x	0.2x	1.3x	1.6x	0	0
L1MB4	L1	9293	33	0.004	0.4x	0.3x	0.8x	1.2x	1	0.03
MER102b	hAT-Charlie	4077	7	0.002	0.4x	0.4x	1.1x	0.8x	0	0
X7B_LINE	CR1	946	1	0.001	0.4x	0.3x	0.9x	1.3x	0	0
Tigger2b_Pri	TcMar-Tigger	2052	5	0.002	0.4x	0.3x	0.9x	2.1x	0	0
L1MC2	L1	6440	29	0.005	0.4x	0.3x	0.8x	1.1x	0	0
MER85	PiggyBac	905	1	0.001	0.4x	0.3x	1x	0.9x	0	0
Ricksha	MuDR	167	1	0.006	0.4x	0.2x	0.9x	3.5x	0	0
HERVK3-int	ERVK	332	3	0.01	0.4x	0.4x	1x	1.9x	0	0
MER4E	ERV1	737	3	0.004	0.4x	0.3x	1x	1.1x	0	0
MER63B	hAT-Blackjack	2399	4	0.002	0.4x	0.4x	0.9x	1.2x	0	0
LTR89	ERVL?	1155	2	0.002	0.4x	0.3x	0.9x	1.2x	0	0
MER44A	TcMar-Tigger	2349	5	0.002	0.4x	0.3x	0.9x	1.1x	0	0
MamRep564	Unknown	795	1	0.001	0.4x	0.2x	0.8x	0.5x	0	0
MER4-int	ERV1	2923	15	0.005	0.4x	0.3x	0.9x	0.5x	0	0
LTR16B2	ERVL	1620	4	0.003	0.4x	0.7x	1.2x	0.9x	0	0
HUERS-P3-int	ERV1	720	5	0.007	0.4x	0.5x	0.9x	0.8x	0	0
MER44D	TcMar-Tigger	752	2	0.003	0.4x	0.5x	1x	2.5x	0	0
LTR33B	ERVL	1588	3	0.002	0.4x	0.4x	1x	0.9x	0	0
Tigger12A	TcMar-Tigger	684	1	0.001	0.4x	0.3x	0.9x	0.7x	0	0
MSTB1	ERVL-MaLR	5073	14	0.003	0.4x	0.6x	1.2x	0.5x	0	0
MER103C	hAT-Charlie	8944	12	0.001	0.4x	0.3x	0.9x	0.8x	0	0
MER81	hAT-Blackjack	3669	3	0.001	0.4x	0.8x	1x	1.1x	0	0
LTR49	ERV1	1443	4	0.003	0.4x	0.4x	1x	1.8x	0	0
MER65D	ERV1	474	1	0.002	0.4x	0.3x	1x	1.1x	0	0
LTR19B	ERV1	281	1	0.004	0.4x	0.7x	1x	2.3x	0	0
L1MA8	L1	11205	46	0.004	0.4x	0.3x	0.9x	2x	0	0
MER67A	ERV1	479	1	0.002	0.4x	0.5x	1x	0.6x	0	0
MamGypLTR1c	Gypsy	1139	2	0.002	0.4x	0.5x	1.1x	1.2x	0	0
MER57A1	ERV1	1061	3	0.003	0.4x	0.3x	0.9x	2.6x	0	0
LTR65	ERV1	459	1	0.002	0.4x	0.4x	0.9x	0.9x	0	0
MER6A	TcMar-Tigger	1020	3	0.003	0.4x	0.3x	1x	1.5x	0	0
MER2B	TcMar-Tigger	1599	2	0.001	0.4x	0.3x	1x	0.6x	0	0
L1M3c	L1	1101	5	0.005	0.4x	0.3x	1x	1.4x	0	0
MER66-int	ERV1	747	4	0.005	0.4x	0.4x	1x	1.2x	0	0
LTR12	ERV1	774	4	0.005	0.4x	0.5x	1.3x	8.5x	0	0
(GA)n	Simple_repeat	9543	3	0	0.4x	1x	1.2x	1.2x	0	0
Tigger4	TcMar-Tigger	1455	6	0.004	0.4x	0.3x	0.9x	2x	0	0
HERVP71A-int	ERV1	251	2	0.01	0.4x	0.3x	1.2x	1.1x	0	0
ALR/Alpha	centr	1301	56	0.044	0.4x	0.2x	0.9x	0.8x	0	0
MER52-int	ERV1	492	4	0.008	0.4x	0.6x	1.1x	1.9x	0	0
MER4A1	ERV1	2236	6	0.003	0.4x	0.4x	1x	0.8x	0	0
MER2	TcMar-Tigger	9269	16	0.002	0.4x	0.3x	0.9x	1.1x	0	0
MER5A1	hAT-Charlie	15933	15	0.001	0.4x	0.4x	1.1x	0.9x	1	0.067
MER112	hAT-Charlie	4375	5	0.001	0.4x	0.2x	0.9x	0.9x	0	0
L1MDa	L1	7281	29	0.004	0.4x	0.2x	0.9x	1.8x	0	0
L1MEa	L1	378	1	0.003	0.4x	0.2x	0.9x	1.3x	0	0
MST-int	ERVL-MaLR	359	1	0.003	0.4x	0.5x	1x	0.7x	0	0
Charlie4a	hAT-Charlie	3483	6	0.002	0.4x	0.2x	0.9x	1.5x	0	0
L1ME3C	L1	12603	30	0.002	0.4x	0.2x	0.9x	1.4x	0	0
MER91C	hAT-Tip100	1628	1	0.001	0.4x	0.7x	1x	1.5x	0	0
L1M3b	L1	557	3	0.005	0.4x	0.3x	1x	1.3x	0	0
MER41E	ERV1	359	1	0.003	0.4x	0.3x	1x	1.9x	0	0
MER41D	ERV1	475	1	0.002	0.4x	0.4x	0.9x	1.7x	0	0
Charlie4z	hAT-Charlie	5951	5	0.001	0.4x	0.3x	1x	0.8x	0	0
LTR43	ERV1	401	1	0.003	0.4x	0.5x	0.9x	1.2x	0	0
Charlie18a	hAT-Charlie	2483	3	0.001	0.4x	0.2x	0.9x	0.9x	0	0
MER65A	ERV1	1413	3	0.002	0.4x	0.3x	0.8x	1.4x	0	0
L1PA11	L1	4184	29	0.007	0.4x	0.3x	0.9x	1.6x	0	0
Tigger3a	TcMar-Tigger	5329	11	0.002	0.4x	0.2x	0.9x	1.3x	0	0
MER61B	ERV1	431	1	0.002	0.4x	0.6x	1.1x	1.9x	0	0
LTR41B	ERVL	993	2	0.002	0.3x	0.5x	1.2x	1.3x	0	0
L1MB5	L1	9871	28	0.003	0.3x	0.2x	0.9x	1.2x	0	0
MER5A	hAT-Charlie	34847	31	0.001	0.3x	0.3x	1.1x	0.9x	1	0.032
L1P4b	L1	152	1	0.007	0.3x	0.5x	1.2x	18.3x	0	0
LTR84b	ERVL	1297	2	0.002	0.3x	0.3x	1.1x	1.8x	0	0
L1PA10	L1	7176	46	0.007	0.3x	0.3x	0.9x	2.2x	0	0
MER83	ERV1	465	1	0.002	0.3x	0.5x	1x	0.8x	0	0
LTR84a	ERVL	664	1	0.002	0.3x	0.3x	1x	0.6x	0	0
LTR13A	ERVK	188	1	0.005	0.3x	0.7x	1.1x	1.1x	0	0
L1M3de	L1	462	2	0.004	0.3x	0.2x	1x	0.5x	0	0
(CAAA)n	Simple_repeat	5140	1	0	0.3x	0.2x	0.6x	2.4x	0	0
MER91A	hAT-Tip100	3635	3	0.001	0.3x	0.6x	1.2x	0.6x	0	0
LTR88b	Gypsy?	1645	2	0.001	0.3x	0.4x	1.1x	1.9x	0	0
T-rich	Low_complexity	14125	7	0	0.3x	0.2x	0.7x	1.1x	0	0
MER58D	hAT-Charlie	1154	1	0.001	0.3x	0.2x	1.1x	1.4x	0	0
MLT1D-int	ERVL-MaLR	639	2	0.003	0.3x	0.2x	1.2x	0.9x	0	0
FAM	Alu	4832	5	0.001	0.3x	1x	1.1x	0.4x	0	0
Charlie9	hAT-Charlie	1354	1	0.001	0.3x	0.2x	0.9x	1x	0	0
Tigger4b	TcMar-Tigger	2521	4	0.002	0.3x	0.2x	1x	1.1x	1	0.25
HERVFH21-int	ERV1	118	1	0.008	0.3x	0.5x	1.1x	0.9x	0	0
HERV15-int	ERV1	93	1	0.011	0.3x	0.4x	1x	0.4x	0	0
MER68-int	ERVL	376	1	0.003	0.3x	0.3x	1x	0.4x	0	0
LTR19A	ERV1	448	1	0.002	0.3x	0.7x	0.9x	1x	0	0
(TCTA)n	Simple_repeat	5652	3	0.001	0.3x	0.1x	1.1x	1.7x	0	0
HSMAR2	TcMar-Mariner	1775	7	0.004	0.3x	0.2x	0.9x	2.6x	0	0
LTR88a	Gypsy?	917	1	0.001	0.3x	0.4x	1.2x	1.3x	0	0
LTR7	ERV1	2344	6	0.003	0.3x	0.6x	1.6x	1.4x	0	0
(CAAAA)n	Simple_repeat	5476	1	0	0.3x	0.2x	0.7x	0x	0	0
L1MA5	L1	4487	18	0.004	0.3x	0.2x	0.8x	0.9x	0	0
LTR19-int	ERV1	201	1	0.005	0.3x	0.3x	0.9x	8.6x	0	0
MER91B	hAT-Tip100	1607	1	0.001	0.3x	0.3x	1x	0.8x	0	0
LTR40b	ERVL	1148	2	0.002	0.3x	0.3x	1x	1.4x	0	0
L1M2b	L1	240	1	0.004	0.3x	0.5x	1.2x	2.6x	0	0
MER77	ERVL	1295	3	0.002	0.3x	0.3x	1x	1x	0	0
MER96B	hAT	2142	2	0.001	0.3x	0.3x	1x	0.7x	0	0
HERVIP10FH-int	ERV1	681	3	0.004	0.3x	0.3x	0.9x	1x	0	0
LTR88c	Gypsy?	1043	1	0.001	0.3x	0.3x	0.9x	1.1x	0	0
LTR40a	ERVL	1965	4	0.002	0.3x	0.3x	1x	1.6x	0	0
L1PB1	L1	13496	77	0.006	0.3x	0.2x	0.9x	1.5x	0	0
MER45R	hAT-Tip100	622	1	0.002	0.3x	0.5x	1.1x	1.7x	0	0
LTR22C	ERVK	394	1	0.003	0.3x	0.3x	1.1x	1.1x	0	0
THE1-int	ERVL-MaLR	653	1	0.002	0.3x	0.7x	1.2x	2.3x	0	0
MER54B	ERVL	434	1	0.002	0.3x	0.5x	1.1x	1.6x	0	0
LTR23	ERV1	849	1	0.001	0.3x	0.2x	1x	0.2x	0	0
MER121	TcMar?	925	1	0.001	0.3x	0.2x	1x	1.5x	0	0
MER58B	hAT-Charlie	7017	8	0.001	0.3x	0.2x	0.9x	1x	0	0
(TCCA)n	Simple_repeat	3572	3	0.001	0.3x	0.5x	1.6x	0.5x	0	0
AluJr4	Alu	17685	24	0.001	0.3x	0.7x	1.1x	1.1x	0	0
L1M2c	L1	432	2	0.005	0.3x	0.3x	1x	2x	0	0
L1ME3F	L1	4947	9	0.002	0.3x	0.2x	0.9x	1x	0	0
LTR48B	ERV1	1021	2	0.002	0.3x	0.2x	0.9x	5.7x	0	0
LTR48	ERV1	975	2	0.002	0.3x	0.2x	1x	0.5x	0	0
MER58A	hAT-Charlie	13498	13	0.001	0.3x	0.2x	1x	0.6x	0	0
Tigger3b	TcMar-Tigger	6523	17	0.003	0.3x	0.2x	0.9x	1.5x	0	0
MER53	hAT	5865	4	0.001	0.3x	0.2x	0.9x	0.7x	0	0
MER33	hAT-Charlie	9588	10	0.001	0.3x	0.2x	1.1x	1.6x	0	0
LTR25-int	ERV1	589	3	0.005	0.3x	0.2x	1.1x	0.9x	0	0
HERVK11-int	ERVK	294	2	0.007	0.3x	0.2x	1.1x	0.6x	0	0
PABL_B-int	ERV1	233	1	0.004	0.3x	0.2x	1.1x	1.3x	0	0
(CA)n	Simple_repeat	54869	16	0	0.3x	0.4x	1x	0.6x	0	0
Charlie22a	hAT-Charlie	1113	1	0.001	0.3x	0.2x	1x	1x	0	0
(TC)n	Simple_repeat	9616	2	0	0.3x	0.4x	1x	1.8x	0	0
AluSq4	Alu	1431	2	0.001	0.3x	1.3x	1.2x	1.6x	0	0
Charlie8	hAT-Charlie	2932	3	0.001	0.3x	0.2x	1x	0.8x	0	0
MER4C	ERV1	1256	2	0.002	0.3x	0.2x	0.9x	1.3x	0	0
MER46C	TcMar-Tigger	2816	3	0.001	0.3x	0.2x	0.9x	1.2x	0	0
HERVK9-int	ERVK	669	5	0.008	0.3x	0.2x	1x	0.9x	0	0
LTR16B1	ERVL	1192	2	0.002	0.3x	0.7x	1.1x	1.7x	0	0
ORSL	hAT-Tip100	1214	1	0.001	0.2x	0.2x	1x	1.2x	0	0
Charlie20a	hAT-Charlie	878	1	0.001	0.2x	0.2x	1x	0.7x	0	0
Charlie25	hAT-Charlie	1078	2	0.002	0.2x	0.1x	0.9x	3.4x	0	0
LTR12D	ERV1	489	2	0.004	0.2x	0.5x	1.4x	20.3x	0	0
Tigger2	TcMar-Tigger	2730	8	0.003	0.2x	0.2x	0.9x	1.5x	0	0
MER70A	ERVL	535	1	0.002	0.2x	0.5x	1.1x	5.3x	0	0
AluJo	Alu	72303	80	0.001	0.2x	0.8x	1.2x	1.4x	0	0
LTR16B	ERVL	692	1	0.001	0.2x	0.3x	1.2x	0.9x	0	0
Tigger12c	TcMar-Tigger	1263	1	0.001	0.2x	0.2x	0.9x	0.7x	0	0
LTR29	ERV1	702	1	0.001	0.2x	0.2x	1.1x	2.9x	0	0
FLAM_A	Alu	16212	9	0.001	0.2x	0.6x	1.1x	0.9x	0	0
BSR/Beta	Satellite	1984	6	0.003	0.2x	0.3x	1x	0.8x	0	0
MER4A	ERV1	1131	2	0.002	0.2x	0.2x	0.9x	1.3x	0	0
MER52A	ERV1	1827	9	0.005	0.2x	1.6x	1.5x	10.6x	0	0
MER51B	ERV1	716	1	0.001	0.2x	0.2x	1x	4.8x	0	0
MER61-int	ERV1	1153	5	0.004	0.2x	0.2x	0.9x	1.5x	0	0
HUERS-P2-int	ERV1	254	1	0.004	0.2x	0.3x	1.1x	5.2x	0	0
Helitron3Na_Mam	Helitron	1114	1	0.001	0.2x	0.2x	1x	0.8x	0	0
MER34A1	ERV1	768	1	0.001	0.2x	0.1x	1x	1.1x	0	0
LTR10C	ERV1	518	1	0.002	0.2x	0.2x	0.9x	1.7x	0	0
HERVK-int	ERVK	255	2	0.008	0.2x	0.2x	1x	1.3x	0	0
LTR54B	ERV1	846	1	0.001	0.2x	0.1x	0.9x	0.9x	0	0
LTR17	ERV1	839	2	0.002	0.2x	0.6x	1.2x	1.1x	0	0
Charlie7a	hAT-Charlie	1596	1	0.001	0.2x	0.1x	0.9x	1.4x	0	0
LTR12F	ERV1	636	1	0.002	0.2x	0.3x	1.2x	6.4x	0	0
MER20	hAT-Charlie	16773	12	0.001	0.2x	0.3x	1.1x	1x	0	0
LTR33C	ERVL	926	1	0.001	0.2x	0.2x	1.1x	1.1x	0	0
MER30	hAT-Charlie	4151	3	0.001	0.2x	0.2x	1x	1.2x	0	0
Tigger2a	TcMar-Tigger	3336	4	0.001	0.2x	0.2x	1x	1.6x	0	0
LTR16A2	ERVL	1842	2	0.001	0.2x	0.3x	1.1x	1.1x	0	0
MER9a3	ERVK	580	1	0.002	0.2x	0.3x	1x	0.7x	0	0
AluSq10	Alu	2462	2	0.001	0.2x	0.7x	1.2x	1.4x	0	0
MER1B	hAT-Charlie	5372	6	0.001	0.2x	0.4x	1.2x	1.9x	0	0
(TATG)n	Simple_repeat	3839	1	0	0.2x	0.1x	1x	0.6x	0	0
7SLRNA	srpRNA	1481	1	0.001	0.2x	0.8x	1.2x	8.9x	0	0
Tigger3c	TcMar-Tigger	2369	2	0.001	0.2x	0.1x	0.9x	0.9x	0	0
AluJb	Alu	144945	126	0.001	0.2x	0.6x	1.2x	1.3x	1	0.008
MER49	ERV1	1369	2	0.001	0.2x	0.2x	1.1x	0.5x	0	0
AluJr	Alu	77205	69	0.001	0.2x	0.5x	1.1x	1.1x	1	0.014
MER50	ERV1	2572	4	0.002	0.2x	0.2x	1.1x	1x	0	0
MER76	ERVL	718	1	0.001	0.2x	0.3x	1.2x	0.5x	0	0
MER63D	hAT-Blackjack	1727	1	0.001	0.2x	0.1x	0.9x	1.2x	0	0
(TATAA)n	Simple_repeat	2295	1	0	0.2x	0.5x	2x	0.9x	0	0
LTR52	ERVL	1081	1	0.001	0.2x	0.2x	1.1x	2.4x	0	0
Charlie5	hAT-Charlie	2556	2	0.001	0.2x	0.1x	1x	1.1x	0	0
L1ME3E	L1	5085	6	0.001	0.2x	0.1x	0.9x	0.8x	0	0
MER102c	hAT-Charlie	3481	2	0.001	0.2x	0.2x	1x	0.8x	0	0
L1PA8A	L1	2490	11	0.004	0.2x	0.1x	0.9x	3.5x	0	0
HERVI-int	ERV1	144	1	0.007	0.2x	0.1x	1x	0.9x	0	0
HERVIP10F-int	ERV1	473	2	0.004	0.2x	0.2x	1x	1.3x	0	0
LTR7B	ERV1	848	1	0.001	0.2x	0.2x	1x	2.7x	0	0
HERVS71-int	ERV1	175	1	0.006	0.2x	0.2x	1x	1.2x	0	0
L1PA8	L1	8128	21	0.003	0.2x	0.1x	0.9x	4.4x	0	0
L1P3	L1	3414	8	0.002	0.2x	0.1x	0.9x	0.7x	0	0
MER41A	ERV1	2550	3	0.001	0.2x	0.2x	0.9x	1.6x	0	0
MLT1A1-int	ERVL-MaLR	455	1	0.002	0.1x	0.1x	1.1x	1.3x	0	0
L1P2	L1	1538	6	0.004	0.1x	0.1x	0.9x	2.2x	0	0
LTR1B	ERV1	1174	2	0.002	0.1x	0.6x	1.2x	2.3x	0	0
MSTA-int	ERVL-MaLR	3159	8	0.003	0.1x	0.2x	1.2x	1.4x	0	0
MER51-int	ERV1	558	1	0.002	0.1x	0.1x	0.9x	2.5x	0	0
(T)n	Simple_repeat	13587	1	0	0.1x	0.1x	0.6x	0.6x	0	0
HERVL18-int	ERVL	542	1	0.002	0.1x	0.5x	1.1x	3.5x	0	0
MER44C	TcMar-Tigger	854	1	0.001	0.1x	0.1x	0.9x	1.2x	0	0
L1PB	L1	1777	2	0.001	0.1x	0.1x	0.7x	3.8x	0	0
MER1A	hAT-Charlie	3238	3	0.001	0.1x	0.2x	1.1x	2.7x	0	0
MER45B	hAT-Tip100	1315	1	0.001	0.1x	0.1x	0.9x	1x	0	0
MER21-int	ERVL	1092	1	0.001	0.1x	0.1x	1x	1.4x	0	0
C-rich	Low_complexity	9534	2	0	0.1x	0.8x	1.4x	1.1x	0	0
HERVE-int	ERV1	256	1	0.004	0.1x	0.2x	1x	0.9x	0	0
MER52D	ERV1	653	1	0.002	0.1x	1.1x	1.6x	66.5x	0	0
MER68	ERVL	1500	1	0.001	0.1x	0.1x	1x	0.9x	0	0
FLAM_C	Alu	22757	5	0	0.1x	0.2x	1.1x	4.3x	0	0
MSTD-int	ERVL-MaLR	738	1	0.001	0.1x	0.1x	1.1x	1.1x	0	0
AT_rich	Low_complexity	276292	16	0	0.1x	0.1x	1.1x	1.5x	0	0
L1PA7	L1	13043	34	0.003	0.1x	0.1x	0.9x	3.4x	0	0
(TG)n	Simple_repeat	55020	5	0	0.1x	0.1x	1x	0.2x	0	0
Tigger4a	TcMar-Tigger	3491	1	0	0.1x	0x	0.9x	1.2x	0	0
Charlie1b	hAT-Charlie	3045	1	0	0.1x	0.1x	0.9x	0.9x	0	0
Zaphod	hAT-Tip100	2119	1	0	0.1x	0.1x	1x	0.8x	0	0
L1P1	L1	3138	4	0.001	0.1x	0.1x	0.9x	5.7x	0	0
L1PA6	L1	5977	16	0.003	0.1x	0.1x	0.8x	1.6x	0	0
LTR1D	ERV1	994	1	0.001	0.1x	0.2x	1.3x	3.9x	0	0
LTR12C	ERV1	2740	5	0.002	0.1x	0.2x	1.6x	6.3x	0	0
GA-rich	Low_complexity	15696	2	0	0.1x	0.1x	0.9x	1.1x	0	0
AluSx4	Alu	5782	2	0	0.1x	0.2x	1.3x	1.3x	0	0
AluSx3	Alu	29614	10	0	0.1x	0.2x	1.2x	1.2x	0	0
LTR1	ERV1	1448	1	0.001	0.1x	0.3x	1.3x	4.4x	0	0
HERV9-int	ERV1	1035	2	0.002	0.1x	0.1x	1x	4x	0	0
SATR1	Satellite	544	1	0.002	0.1x	0.1x	1x	2.7x	0	0
AluSq2	Alu	55327	17	0	0.1x	0.2x	1.2x	1.1x	0	0
AluSc5	Alu	6870	2	0	0.1x	0.2x	1.2x	1x	0	0
AluSc8	Alu	21943	6	0	0x	0.2x	1.2x	1.2x	0	0
A-rich	Low_complexity	14123	1	0	0x	0x	0.7x	2.2x	0	0
MER41B	ERV1	2852	1	0	0x	0.1x	0.9x	1.2x	0	0
AluSz	Alu	98343	25	0	0x	0.1x	1.2x	0.8x	0	0
AluYc	Alu	8519	1	0	0x	0.1x	1.3x	3.2x	0	0
L1PA4	L1	11921	14	0.001	0x	0x	0.8x	3.9x	0	0
L1PA5	L1	11338	12	0.001	0x	0x	0.8x	3.3x	0	0
AluSx	Alu	144437	27	0	0x	0.1x	1.2x	1.1x	0	0
AluSz6	Alu	45753	9	0	0x	0.1x	1.2x	2x	0	0
AluSx1	Alu	110831	22	0	0x	0.1x	1.2x	1.3x	0	0
CT-rich	Low_complexity	15589	1	0	0x	0x	0.9x	0.9x	0	0
L1HS	L1	1544	2	0.001	0x	0x	0.9x	4x	0	0
AluSq	Alu	21900	3	0	0x	0.1x	1.2x	1.1x	0	0
AluY	Alu	120617	16	0	0x	0.1x	1.3x	1.1x	0	0
AluSp	Alu	50221	6	0	0x	0.1x	1.2x	1.3x	0	0
AluSc	Alu	34517	4	0	0x	0.1x	1.3x	1x	0	0
AluSg	Alu	41617	4	0	0x	0.1x	1.2x	1.1x	0	0
L1PA3	L1	10645	4	0	0x	0x	0.8x	3.5x	0	0
(TA)n	Simple_repeat	67235	1	0	0x	0x	1x	0.7x	0	0
(AAATG)n	Simple_repeat	372	0	0	0x	0x	1.1x	3.8x	0	0
(AACTG)n	Simple_repeat	11	0	0	0x	NaNx	1.8x	0.8x	0	0
(AAGTG)n	Simple_repeat	21	0	0	0x	0x	1.1x	0.8x	0	0
(AATAG)n	Simple_repeat	159	0	0	0x	0x	0.9x	1.1x	0	0
(AATTG)n	Simple_repeat	96	0	0	0x	0x	0.9x	2.4x	0	0
(ACATG)n	Simple_repeat	23	0	0	0x	NaNx	1x	0.8x	0	0
(ACCG)n	Simple_repeat	2	0	0	0x	NaNx	0.2x	0.8x	0	0
(ACCTG)n	Simple_repeat	9	0	0	0x	NaNx	1.3x	0.8x	0	0
(ACGTG)n	Simple_repeat	8	0	0	0x	NaNx	0.9x	0.8x	0	0
ACRO1	acro	61	0	0	0x	NaNx	1.1x	15.8x	0	0
(ACTAG)n	Simple_repeat	12	0	0	0x	NaNx	0.6x	0.8x	0	0
(ACTG)n	Simple_repeat	51	0	0	0x	NaNx	1.1x	0.3x	0	0
(ACTTG)n	Simple_repeat	7	0	0	0x	NaNx	11.4x	5.7x	0	0
(AGATG)n	Simple_repeat	93	0	0	0x	0x	1.5x	0.8x	0	0
(AGGGGG)n	Simple_repeat	179	0	0	0x	NaNx	3.5x	0.8x	0	0
(AGGTG)n	Simple_repeat	63	0	0	0x	NaNx	2.4x	7.2x	0	0
(AGTAG)n	Simple_repeat	15	0	0	0x	NaNx	1.1x	0.5x	0	0
AluSg4	Alu	7496	0	0	0x	0x	1.2x	1x	0	0
AluSg7	Alu	8418	0	0	0x	0x	1.2x	1.2x	0	0
AluYa5	Alu	3918	0	0	0x	0x	1.3x	2.7x	0	0
AluYa8	Alu	338	0	0	0x	0x	1.5x	0.6x	0	0
AluYb8	Alu	2854	0	0	0x	0x	1.4x	2x	0	0
AluYb9	Alu	327	0	0	0x	0x	1x	2.2x	0	0
AluYc3	Alu	570	0	0	0x	0x	1.4x	0.7x	0	0
AluYc5	Alu	45	0	0	0x	NaNx	1x	4.4x	0	0
AluYd8	Alu	225	0	0	0x	0x	1.8x	2.3x	0	0
AluYf4	Alu	1379	0	0	0x	0x	1.4x	2x	0	0
AluYf5	Alu	180	0	0	0x	0x	1.2x	1.9x	0	0
AluYg6	Alu	797	0	0	0x	0x	1.7x	1.9x	0	0
AluYh9	Alu	272	0	0	0x	0x	1x	2x	0	0
AluYk11	Alu	1044	0	0	0x	0x	1.3x	1.9x	0	0
AluYk12	Alu	224	0	0	0x	0x	1.4x	1.4x	0	0
AluYk4	Alu	1869	0	0	0x	0x	1.3x	1.4x	0	0
(A)n	Simple_repeat	13606	0	0	0x	0x	0.6x	0.8x	0	0
Arthur1C	hAT-Tip100	715	0	0	0x	0x	0.9x	1.4x	0	0
(ATAAG)n	Simple_repeat	34	0	0	0x	NaNx	0.2x	0.8x	0	0
(ATAGG)n	Simple_repeat	31	0	0	0x	NaNx	2.6x	0.3x	0	0
(ATATG)n	Simple_repeat	130	0	0	0x	0x	2.7x	5.7x	0	0
(ATCG)n	Simple_repeat	1	0	0	0x	NaNx	0.6x	0.8x	0	0
(ATCTG)n	Simple_repeat	6	0	0	0x	NaNx	0.6x	0.8x	0	0
(ATGTG)n	Simple_repeat	33	0	0	0x	NaNx	0.8x	1.3x	0	0
(ATTCG)n	Simple_repeat	3	0	0	0x	NaNx	5x	0.8x	0	0
(ATTTG)n	Simple_repeat	35	0	0	0x	0x	2x	0.8x	0	0
(CAAAAA)n	Simple_repeat	1837	0	0	0x	0x	0.7x	1x	0	0
(CAAAC)n	Simple_repeat	249	0	0	0x	0x	0.8x	0.8x	0	0
(CAAAG)n	Simple_repeat	53	0	0	0x	NaNx	0.7x	0.8x	0	0
(CAAAT)n	Simple_repeat	46	0	0	0x	NaNx	10.2x	0.8x	0	0
(CAACG)n	Simple_repeat	1	0	0	0x	NaNx	0.6x	0.8x	0	0
(CAAGA)n	Simple_repeat	22	0	0	0x	NaNx	0.6x	0.8x	0	0
(CAAGC)n	Simple_repeat	19	0	0	0x	NaNx	0.7x	4x	0	0
(CAAGG)n	Simple_repeat	27	0	0	0x	NaNx	1.6x	0.7x	0	0
(CAAG)n	Simple_repeat	159	0	0	0x	NaNx	1.7x	1.5x	0	0
(CAAGT)n	Simple_repeat	4	0	0	0x	NaNx	3x	0.8x	0	0
(CAA)n	Simple_repeat	5500	0	0	0x	0x	0.8x	2.1x	0	0
(CAATA)n	Simple_repeat	117	0	0	0x	0x	0.6x	2.3x	0	0
(CAATC)n	Simple_repeat	10	0	0	0x	NaNx	2x	0.8x	0	0
(CAATG)n	Simple_repeat	14	0	0	0x	NaNx	1.1x	0.3x	0	0
(CAATT)n	Simple_repeat	127	0	0	0x	0x	2.4x	5.7x	0	0
(CACAA)n	Simple_repeat	65	0	0	0x	NaNx	0.8x	3.3x	0	0
(CACAG)n	Simple_repeat	70	0	0	0x	NaNx	1.1x	0.2x	0	0
(CACAT)n	Simple_repeat	51	0	0	0x	NaNx	0.8x	0x	0	0
(CACCAT)n	Simple_repeat	515	0	0	0x	0x	1.3x	1.7x	0	0
(CACCC)n	Simple_repeat	452	0	0	0x	NaNx	1.4x	0.5x	0	0
(CACCG)n	Simple_repeat	20	0	0	0x	NaNx	3.7x	12.1x	0	0
(CACGA)n	Simple_repeat	3	0	0	0x	NaNx	4.2x	2.4x	0	0
(CACGC)n	Simple_repeat	27	0	0	0x	0x	2x	1.8x	0	0
(CACG)n	Simple_repeat	287	0	0	0x	0x	1.6x	0.5x	0	0
(CACGT)n	Simple_repeat	4	0	0	0x	NaNx	1.6x	0.8x	0	0
(CACTA)n	Simple_repeat	41	0	0	0x	0x	0.8x	0.1x	0	0
(CACTC)n	Simple_repeat	99	0	0	0x	NaNx	0.9x	1.7x	0	0
(CACTG)n	Simple_repeat	17	0	0	0x	NaNx	1.7x	0.6x	0	0
(CACTT)n	Simple_repeat	10	0	0	0x	NaNx	6.6x	0.8x	0	0
(CAGAA)n	Simple_repeat	61	0	0	0x	NaNx	0.7x	0.8x	0	0
(CAGAC)n	Simple_repeat	7	0	0	0x	NaNx	0.4x	10x	0	0
(CAGAGA)n	Simple_repeat	1130	0	0	0x	0x	0.7x	0.8x	0	0
(CAGAG)n	Simple_repeat	22	0	0	0x	NaNx	1.5x	4x	0	0
(CAGAT)n	Simple_repeat	3	0	0	0x	NaNx	0.6x	0.8x	0	0
(CAGCC)n	Simple_repeat	257	0	0	0x	NaNx	3.3x	0.7x	0	0
(CAGCG)n	Simple_repeat	6	0	0	0x	NaNx	7.8x	0.8x	0	0
(CAGGA)n	Simple_repeat	50	0	0	0x	NaNx	0.7x	73.7x	0	0
(CAGGC)n	Simple_repeat	52	0	0	0x	NaNx	2.1x	3.3x	0	0
(CAGGG)n	Simple_repeat	124	0	0	0x	NaNx	2.9x	0.4x	0	0
(CAGG)n	Simple_repeat	236	0	0	0x	NaNx	1.6x	0.2x	0	0
(CAGGT)n	Simple_repeat	11	0	0	0x	NaNx	3.7x	0.8x	0	0
(CAG)n	Simple_repeat	882	0	0	0x	0x	1.8x	1.7x	0	0
(CAGTA)n	Simple_repeat	22	0	0	0x	0x	0.7x	0.3x	0	0
(CAGTC)n	Simple_repeat	11	0	0	0x	NaNx	1.2x	15.4x	0	0
(CAGTG)n	Simple_repeat	33	0	0	0x	NaNx	1.3x	0.6x	0	0
(CAGTT)n	Simple_repeat	18	0	0	0x	NaNx	0.2x	0.8x	0	0
(CATAC)n	Simple_repeat	29	0	0	0x	NaNx	1.5x	1x	0	0
(CATAG)n	Simple_repeat	29	0	0	0x	NaNx	2.2x	0.8x	0	0
(CATA)n	Simple_repeat	3838	0	0	0x	0x	0.8x	0.4x	0	0
(CATATA)n	Simple_repeat	5282	0	0	0x	0x	0.9x	0.8x	0	0
(CATAT)n	Simple_repeat	131	0	0	0x	0x	0.8x	0.2x	0	0
(CATCC)n	Simple_repeat	100	0	0	0x	NaNx	1.5x	1.3x	0	0
(CATCG)n	Simple_repeat	2	0	0	0x	NaNx	1x	2.4x	0	0
(CATCT)n	Simple_repeat	92	0	0	0x	0x	1.4x	1.3x	0	0
(CATGC)n	Simple_repeat	21	0	0	0x	NaNx	2x	2.4x	0	0
(CATGT)n	Simple_repeat	25	0	0	0x	0x	0.5x	0.8x	0	0
(CATTA)n	Simple_repeat	65	0	0	0x	0x	1x	0.8x	0	0
(CATTG)n	Simple_repeat	19	0	0	0x	NaNx	1.4x	0.8x	0	0
(CATTT)n	Simple_repeat	314	0	0	0x	0x	1.2x	1.8x	0	0
(CCCA)n	Simple_repeat	510	0	0	0x	NaNx	1.7x	1.4x	0	0
(CCCCAG)n	Simple_repeat	542	0	0	0x	NaNx	2x	1.4x	0	0
(CCCCCA)n	Simple_repeat	302	0	0	0x	NaNx	3.2x	0.8x	0	0
(CCCCCG)n	Simple_repeat	178	0	0	0x	NaNx	3.8x	0.8x	0	0
(CCCCCT)n	Simple_repeat	160	0	0	0x	NaNx	0.4x	0.8x	0	0
(CCCCG)n	Simple_repeat	833	0	0	0x	NaNx	2.9x	0.7x	0	0
(CCCGAA)n	Simple_repeat	11	0	0	0x	NaNx	2.2x	0.2x	0	0
(CCCGA)n	Simple_repeat	5	0	0	0x	NaNx	0.6x	0.4x	0	0
(CCCGG)n	Simple_repeat	56	0	0	0x	NaNx	16.2x	0.8x	0	0
(CCCG)n	Simple_repeat	59	0	0	0x	NaNx	1x	0.8x	0	0
(CCCTAG)n	Simple_repeat	208	0	0	0x	0x	1.5x	0.2x	0	0
(CCCTA)n	Simple_repeat	10	0	0	0x	NaNx	3x	0.8x	0	0
(CCCTG)n	Simple_repeat	149	0	0	0x	NaNx	1.3x	0.8x	0	0
(CCGAA)n	Simple_repeat	1	0	0	0x	NaNx	0.6x	0.8x	0	0
(CCGAG)n	Simple_repeat	18	0	0	0x	NaNx	1x	1.6x	0	0
(CCGCG)n	Simple_repeat	92	0	0	0x	NaNx	2.1x	0.6x	0	0
(CCGGA)n	Simple_repeat	2	0	0	0x	NaNx	0.6x	7.3x	0	0
(CCGGG)n	Simple_repeat	45	0	0	0x	NaNx	10.2x	0.8x	0	0
(CCGG)n	Simple_repeat	9	0	0	0x	NaNx	2.1x	0.8x	0	0
(CCG)n	Simple_repeat	1237	0	0	0x	NaNx	3x	1.3x	0	0
(CCGTA)n	Simple_repeat	1	0	0	0x	NaNx	0.2x	0.8x	0	0
(CCTAG)n	Simple_repeat	6	0	0	0x	NaNx	2.5x	0.8x	0	0
(CCTA)n	Simple_repeat	207	0	0	0x	0x	0.7x	0.5x	0	0
(CCTAT)n	Simple_repeat	37	0	0	0x	0x	0.7x	0.8x	0	0
(CCTCG)n	Simple_repeat	27	0	0	0x	NaNx	1.1x	0.4x	0	0
(CCTG)n	Simple_repeat	261	0	0	0x	NaNx	2.1x	0.8x	0	0
(CCTTG)n	Simple_repeat	59	0	0	0x	NaNx	0.7x	0.5x	0	0
CER	Satellite	72	0	0	0x	0x	0.9x	0.9x	0	0
(CGAAA)n	Simple_repeat	7	0	0	0x	NaNx	0.6x	0.8x	0	0
(CGAA)n	Simple_repeat	10	0	0	0x	NaNx	0.6x	0.8x	0	0
(CGAAT)n	Simple_repeat	34	0	0	0x	0x	1.3x	21.9x	0	0
(CGAGA)n	Simple_repeat	3	0	0	0x	NaNx	4.2x	0.8x	0	0
(CGAGG)n	Simple_repeat	26	0	0	0x	NaNx	1.4x	1.1x	0	0
(CGAG)n	Simple_repeat	50	0	0	0x	NaNx	1.3x	0.9x	0	0
(CGA)n	Simple_repeat	15	0	0	0x	NaNx	1.3x	2x	0	0
(CGATA)n	Simple_repeat	5	0	0	0x	NaNx	0.6x	0.8x	0	0
(CGATG)n	Simple_repeat	2	0	0	0x	NaNx	0.6x	0.8x	0	0
(CGAT)n	Simple_repeat	7	0	0	0x	NaNx	0.2x	0.8x	0	0
(CGCGG)n	Simple_repeat	99	0	0	0x	NaNx	2.1x	0.7x	0	0
(CGCTG)n	Simple_repeat	9	0	0	0x	NaNx	1.8x	0.3x	0	0
(CGGAA)n	Simple_repeat	4	0	0	0x	NaNx	1x	0.5x	0	0
(CGGAG)n	Simple_repeat	17	0	0	0x	NaNx	12.6x	16.1x	0	0
(CGGA)n	Simple_repeat	47	0	0	0x	NaNx	1x	7x	0	0
(CGGGA)n	Simple_repeat	13	0	0	0x	NaNx	0.4x	0.8x	0	0
(CGGGGG)n	Simple_repeat	189	0	0	0x	NaNx	2.8x	0.8x	0	0
(CGGGG)n	Simple_repeat	923	0	0	0x	NaNx	2.8x	0.6x	0	0
(CGGG)n	Simple_repeat	65	0	0	0x	NaNx	1x	20.2x	0	0
(CGG)n	Simple_repeat	1241	0	0	0x	NaNx	2.1x	1.1x	0	0
(CGGTG)n	Simple_repeat	13	0	0	0x	NaNx	2x	4.6x	0	0
(CGGT)n	Simple_repeat	2	0	0	0x	NaNx	0.6x	15.4x	0	0
(CG)n	Simple_repeat	161	0	0	0x	NaNx	2.4x	0.4x	0	0
(CGTAA)n	Simple_repeat	3	0	0	0x	NaNx	1.8x	0.8x	0	0
(CGTG)n	Simple_repeat	341	0	0	0x	0x	1.5x	0.7x	0	0
(CGTTG)n	Simple_repeat	1	0	0	0x	NaNx	0.6x	0.8x	0	0
Charlie12	hAT-Charlie	22	0	0	0x	0x	1.4x	0.4x	0	0
Charlie1b_Mars	hAT-Charlie	2	0	0	0x	NaNx	0.6x	2.4x	0	0
Charlie26a	hAT-Charlie	515	0	0	0x	0x	0.7x	0.8x	0	0
Charlie4	hAT-Charlie	121	0	0	0x	0x	0.8x	2.6x	0	0
Cheshire_Mars_	hAT-Charlie	7	0	0	0x	NaNx	0.9x	0.3x	0	0
CheshMITE	hAT-Charlie	1	0	0	0x	NaNx	1.8x	0.8x	0	0
(C)n	Simple_repeat	105	0	0	0x	NaNx	7.8x	0.8x	0	0
(CTAAA)n	Simple_repeat	63	0	0	0x	0x	0.7x	0.8x	0	0
(CTAAG)n	Simple_repeat	7	0	0	0x	NaNx	1.4x	0.8x	0	0
(CTAA)n	Simple_repeat	78	0	0	0x	0x	0.6x	2.2x	0	0
(CTACT)n	Simple_repeat	28	0	0	0x	0x	1.2x	0.3x	0	0
(CTAGGG)n	Simple_repeat	205	0	0	0x	NaNx	1.9x	1x	0	0
(CTAGG)n	Simple_repeat	6	0	0	0x	NaNx	1.4x	0.5x	0	0
(CTAG)n	Simple_repeat	59	0	0	0x	0x	0.5x	0.3x	0	0
(CTAGT)n	Simple_repeat	15	0	0	0x	NaNx	1.5x	12.1x	0	0
(CTA)n	Simple_repeat	547	0	0	0x	0x	0.7x	1.9x	0	0
(CTATA)n	Simple_repeat	233	0	0	0x	0x	0.9x	0.3x	0	0
(CTATG)n	Simple_repeat	32	0	0	0x	0x	1.2x	4x	0	0
(CTATT)n	Simple_repeat	193	0	0	0x	0x	1x	6.6x	0	0
(CTCA)n	Simple_repeat	487	0	0	0x	0x	1.2x	0.6x	0	0
(CTCCG)n	Simple_repeat	10	0	0	0x	NaNx	1.3x	0.8x	0	0
(CTCGG)n	Simple_repeat	20	0	0	0x	NaNx	1.3x	7.3x	0	0
(CTCG)n	Simple_repeat	39	0	0	0x	NaNx	1.8x	0.9x	0	0
(CTCTG)n	Simple_repeat	38	0	0	0x	0x	1.1x	0.6x	0	0
(CTGGGG)n	Simple_repeat	527	0	0	0x	NaNx	2.1x	1.5x	0	0
(CTG)n	Simple_repeat	903	0	0	0x	0x	1.7x	1.6x	0	0
(CTGTG)n	Simple_repeat	54	0	0	0x	NaNx	1.8x	14.8x	0	0
(CTTAA)n	Simple_repeat	11	0	0	0x	0x	0.1x	0.8x	0	0
(CTTAG)n	Simple_repeat	2	0	0	0x	NaNx	5.4x	0.8x	0	0
(CTTA)n	Simple_repeat	76	0	0	0x	NaNx	2x	0.3x	0	0
(CTTAT)n	Simple_repeat	31	0	0	0x	0x	0.6x	0.8x	0	0
(CTTCG)n	Simple_repeat	1	0	0	0x	NaNx	0.6x	0.8x	0	0
(CTTG)n	Simple_repeat	141	0	0	0x	0x	0.9x	0.8x	0	0
(CTTTA)n	Simple_repeat	32	0	0	0x	0x	0.4x	0.8x	0	0
(CTTTG)n	Simple_repeat	59	0	0	0x	0x	1.1x	0.8x	0	0
D20S16	Satellite	254	0	0	0x	0x	1.1x	3.3x	0	0
DNA1_Mam	TcMar	171	0	0	0x	0x	0.6x	1.5x	0	0
ERV3-16A3_LTR	ERVL	1080	0	0	0x	0x	1.1x	1.2x	0	0
Eulor1	DNA	86	0	0	0x	0x	0.7x	1.8x	0	0
Eulor10	DNA?	34	0	0	0x	NaNx	0.7x	0.7x	0	0
Eulor2A	DNA?	67	0	0	0x	0x	0.8x	4.2x	0	0
Eulor2B	DNA?	57	0	0	0x	0x	0.5x	0.6x	0	0
Eulor2C	DNA?	38	0	0	0x	0x	0.8x	0.1x	0	0
Eulor3	DNA?	36	0	0	0x	0x	1.2x	2.4x	0	0
Eulor4	Unknown	31	0	0	0x	0x	0.9x	0.8x	0	0
Eulor5A	DNA?	127	0	0	0x	0x	1.5x	0.4x	0	0
Eulor5B	DNA?	43	0	0	0x	0x	1.1x	8.9x	0	0
Eulor6A	DNA?	30	0	0	0x	0x	1.8x	1.1x	0	0
Eulor6B	DNA?	59	0	0	0x	0x	1.5x	2.9x	0	0
Eulor6C	DNA?	22	0	0	0x	0x	0.8x	0.8x	0	0
Eulor6D	DNA?	74	0	0	0x	0x	1x	1x	0	0
Eulor6E	DNA?	31	0	0	0x	0x	0.8x	2.8x	0	0
Eulor7	DNA?	11	0	0	0x	NaNx	1.8x	0.8x	0	0
Eulor8	TcMar?	143	0	0	0x	0x	1x	3.7x	0	0
Eulor9A	DNA	123	0	0	0x	0x	0.9x	1.1x	0	0
Eulor9B	DNA	25	0	0	0x	0x	2.8x	0.3x	0	0
Eulor9C	DNA	107	0	0	0x	0x	1.1x	5.7x	0	0
FordPrefect_a	hAT-Tip100	282	0	0	0x	0x	1.1x	1x	0	0
(GAAAA)n	Simple_repeat	1552	0	0	0x	0x	0.6x	0.8x	0	0
(GAAA)n	Simple_repeat	4135	0	0	0x	0x	0.6x	1.7x	0	0
(GAA)n	Simple_repeat	798	0	0	0x	0x	0.7x	1.5x	0	0
(GACTG)n	Simple_repeat	9	0	0	0x	NaNx	1x	0.8x	0	0
(GAGAA)n	Simple_repeat	152	0	0	0x	0x	0.9x	25.1x	0	0
(GAGTG)n	Simple_repeat	181	0	0	0x	0x	1x	0.9x	0	0
(GATTG)n	Simple_repeat	14	0	0	0x	NaNx	21x	0.8x	0	0
(GCATG)n	Simple_repeat	17	0	0	0x	NaNx	0.8x	0.3x	0	0
(GCCTAA)n	Simple_repeat	6	0	0	0x	NaNx	1x	0.8x	0	0
(GCCTG)n	Simple_repeat	41	0	0	0x	NaNx	4x	1.7x	0	0
(GCGTG)n	Simple_repeat	27	0	0	0x	NaNx	2.4x	1.4x	0	0
GC_rich	Low_complexity	13724	0	0	0x	0x	2.5x	0.9x	0	0
(GCTTG)n	Simple_repeat	19	0	0	0x	NaNx	1.7x	0.8x	0	0
(GGAAA)n	Simple_repeat	254	0	0	0x	0x	0.6x	0.1x	0	0
(GGAA)n	Simple_repeat	3251	0	0	0x	0x	0.7x	0.8x	0	0
(GGAGAA)n	Simple_repeat	169	0	0	0x	NaNx	1.3x	0.5x	0	0
(GGAGA)n	Simple_repeat	223	0	0	0x	0x	1.1x	1.8x	0	0
(GGA)n	Simple_repeat	1089	0	0	0x	0x	1.2x	0.5x	0	0
(GGATG)n	Simple_repeat	81	0	0	0x	0x	1.4x	4.6x	0	0
(GGCTG)n	Simple_repeat	227	0	0	0x	NaNx	2.2x	0.4x	0	0
(GGGAA)n	Simple_repeat	303	0	0	0x	NaNx	0.6x	0.3x	0	0
(GGGAGA)n	Simple_repeat	420	0	0	0x	0x	2.4x	0.8x	0	0
(GGGA)n	Simple_repeat	1303	0	0	0x	0x	1.1x	0.8x	0	0
(GGGTG)n	Simple_repeat	439	0	0	0x	NaNx	2.1x	1.1x	0	0
(G)n	Simple_repeat	81	0	0	0x	NaNx	0.5x	0.7x	0	0
G-rich	Low_complexity	9798	0	0	0x	0x	1.5x	0.5x	0	0
GSAT	centr	67	0	0	0x	0x	1.4x	0.1x	0	0
GSATII	centr	190	0	0	0x	0x	1.5x	1.2x	0	0
GSATX	centr	56	0	0	0x	NaNx	1.4x	0.3x	0	0
(GTATG)n	Simple_repeat	26	0	0	0x	NaNx	3.2x	0.8x	0	0
(GTCTG)n	Simple_repeat	24	0	0	0x	NaNx	0.6x	2.1x	0	0
(GTGTG)n	Simple_repeat	173	0	0	0x	NaNx	0.8x	0.7x	0	0
(GTTTG)n	Simple_repeat	247	0	0	0x	0x	0.5x	0.8x	0	0
HAL1-2a_MD	L1	1488	0	0	0x	0x	1.2x	1.5x	0	0
HAL1-3A_ME	L1	1922	0	0	0x	0x	0.9x	2.5x	0	0
HAL1N1_MD	L1	2	0	0	0x	NaNx	0.6x	0.8x	0	0
Harlequin-int	ERV1	545	0	0	0x	0x	1x	0.8x	0	0
Helitron1Nb_Mam	Helitron	362	0	0	0x	0x	0.9x	1.7x	0	0
HERV17-int	ERV1	877	0	0	0x	0x	1x	2.1x	0	0
HERV1_LTRa	ERV1	27	0	0	0x	0x	0.8x	1.3x	0	0
HERV1_LTRb	ERV1	10	0	0	0x	NaNx	1.3x	2.6x	0	0
HERV1_LTRc	ERV1	34	0	0	0x	0x	1x	3.6x	0	0
HERV1_LTRd	ERV1	16	0	0	0x	0x	0.8x	0.3x	0	0
HERV1_LTRe	ERV1	31	0	0	0x	0x	1.4x	1.7x	0	0
HERV30-int	ERV1	73	0	0	0x	0x	1x	4.9x	0	0
HERVE_a-int	ERV1	194	0	0	0x	0x	1.1x	0.7x	0	0
HERV-Fc1-int	ERV1	7	0	0	0x	0x	1.5x	1x	0	0
HERV-Fc1_LTR1	ERV1	17	0	0	0x	NaNx	1.3x	1.6x	0	0
HERV-Fc1_LTR2	ERV1	3	0	0	0x	NaNx	1.4x	0.8x	0	0
HERV-Fc1_LTR3	ERV1	5	0	0	0x	0x	1.2x	10.5x	0	0
HERV-Fc2-int	ERV1	3	0	0	0x	NaNx	1.7x	2.4x	0	0
HERV-Fc2_LTR	ERV1	4	0	0	0x	NaNx	1x	0.8x	0	0
HERVFH19-int	ERV1	117	0	0	0x	0x	1.1x	3.3x	0	0
HERVH48-int	ERV1	118	0	0	0x	0x	1.1x	1.8x	0	0
HERVL32-int	ERVL	115	0	0	0x	0x	1.2x	5.9x	0	0
HERVL66-int	ERVL	106	0	0	0x	0x	0.9x	0.7x	0	0
HSAT4	centr	99	0	0	0x	0x	1x	0.5x	0	0
HSAT6	Satellite	17	0	0	0x	0x	0.8x	0.8x	0	0
HY4	scRNA	162	0	0	0x	0x	1.3x	2.5x	0	0
HY5	scRNA	22	0	0	0x	NaNx	0.4x	0.8x	0	0
Kanga1d	TcMar-Tc2	666	0	0	0x	0x	0.9x	4x	0	0
L1P	L1	159	0	0	0x	0x	0.7x	0.8x	0	0
L1P3b	L1	82	0	0	0x	0x	1.5x	6.1x	0	0
L1P4c	L1	45	0	0	0x	0x	1.2x	0.8x	0	0
L1P4e	L1	201	0	0	0x	0x	1x	16.5x	0	0
L1P5	L1	696	0	0	0x	0x	0.8x	1.9x	0	0
L1PA2	L1	4917	0	0	0x	0x	0.9x	3.8x	0	0
L1PBa1	L1	406	0	0	0x	0x	1.1x	0.7x	0	0
LSAU	Satellite	129	0	0	0x	NaNx	2.4x	0.3x	0	0
LTR10A	ERV1	313	0	0	0x	0x	0.9x	0.8x	0	0
LTR10B	ERV1	79	0	0	0x	0x	1.1x	0.8x	0	0
LTR10E	ERV1	291	0	0	0x	0x	0.8x	2.2x	0	0
LTR10F	ERV1	447	0	0	0x	0x	1.1x	2x	0	0
LTR11	ERV	16	0	0	0x	0x	1.7x	1.7x	0	0
LTR12_	ERV1	555	0	0	0x	0x	1.2x	7.1x	0	0
LTR12B	ERV1	211	0	0	0x	0x	1.1x	1.8x	0	0
LTR12E	ERV1	115	0	0	0x	0x	1.7x	1.3x	0	0
LTR13	ERVK	491	0	0	0x	0x	1x	3.2x	0	0
LTR13_	ERVK	44	0	0	0x	0x	1.1x	25x	0	0
LTR14	ERVK	97	0	0	0x	0x	0.9x	1.3x	0	0
LTR14A	ERVK	131	0	0	0x	0x	1.2x	2.7x	0	0
LTR14B	ERVK	363	0	0	0x	0x	1.2x	2.3x	0	0
LTR14C	ERVK	137	0	0	0x	0x	1.2x	1.5x	0	0
LTR15	ERV1	266	0	0	0x	0x	0.9x	1.3x	0	0
LTR16D1	ERVL	205	0	0	0x	0x	1x	2.1x	0	0
LTR18A	ERVL	259	0	0	0x	0x	1.2x	1.5x	0	0
LTR18B	ERVL	401	0	0	0x	0x	1.2x	1.2x	0	0
LTR19C	ERV1	226	0	0	0x	0x	1x	2x	0	0
LTR1C	ERV1	248	0	0	0x	0x	1.3x	2x	0	0
LTR21A	ERV1	93	0	0	0x	0x	1.4x	3.4x	0	0
LTR21B	ERV1	60	0	0	0x	0x	1.3x	2.7x	0	0
LTR22	ERVK	103	0	0	0x	0x	0.8x	2.5x	0	0
LTR22A	ERVK	189	0	0	0x	0x	1.2x	2.3x	0	0
LTR26B	ERV1	459	0	0	0x	0x	1x	2.3x	0	0
LTR2C	ERV1	295	0	0	0x	0x	0.8x	1.2x	0	0
LTR3	ERVK	93	0	0	0x	0x	1.2x	1.7x	0	0
LTR30	ERV1	145	0	0	0x	0x	1x	0.8x	0	0
LTR35	ERV1	118	0	0	0x	0x	1.3x	1x	0	0
LTR35A	ERV1	90	0	0	0x	0x	0.9x	0.7x	0	0
LTR35B	ERV1	207	0	0	0x	0x	1x	1.2x	0	0
LTR36	ERV1	489	0	0	0x	0x	1.1x	1.4x	0	0
LTR38B	ERV1	229	0	0	0x	0x	0.9x	4.8x	0	0
LTR38-int	ERV1	123	0	0	0x	0x	0.8x	1.4x	0	0
LTR39	ERV1	1268	0	0	0x	0x	1x	0.1x	0	0
LTR39-int	ERV1	162	0	0	0x	0x	1x	1.4x	0	0
LTR3A	ERVK	163	0	0	0x	0x	1.2x	2.6x	0	0
LTR3B	ERVK	92	0	0	0x	0x	0.9x	1x	0	0
LTR3B_	ERVK	262	0	0	0x	0x	1.1x	2x	0	0
LTR4	ERV1	101	0	0	0x	0x	1x	1.1x	0	0
LTR43-int	ERV1	150	0	0	0x	0x	0.8x	0.2x	0	0
LTR45C	ERV1	425	0	0	0x	0x	0.9x	1.5x	0	0
LTR46	ERV1	259	0	0	0x	0x	1.2x	1.5x	0	0
LTR46-int	ERV1	77	0	0	0x	0x	0.9x	1.2x	0	0
LTR47A	ERVL	906	0	0	0x	0x	0.9x	1x	0	0
LTR47B	ERVL	413	0	0	0x	0x	0.9x	0.9x	0	0
LTR5	ERVK	20	0	0	0x	NaNx	0.8x	1.3x	0	0
LTR51	ERV1	418	0	0	0x	0x	0.9x	1.7x	0	0
LTR57	ERVL	267	0	0	0x	0x	1.1x	0.1x	0	0
LTR58	ERV1	76	0	0	0x	0x	0.8x	0.6x	0	0
LTR5A	ERVK	265	0	0	0x	0x	1x	1.3x	0	0
LTR5B	ERVK	431	0	0	0x	0x	1x	1.2x	0	0
LTR5_Hs	ERVK	645	0	0	0x	0x	1x	1.2x	0	0
LTR60	ERV1	274	0	0	0x	0x	1.1x	2.3x	0	0
LTR62	ERVL	315	0	0	0x	0x	1.1x	0.9x	0	0
LTR66	ERVL	377	0	0	0x	0x	0.9x	0.7x	0	0
LTR69	ERVL	142	0	0	0x	0x	1x	2.3x	0	0
LTR6A	ERV1	288	0	0	0x	0x	1x	1.8x	0	0
LTR6B	ERV1	154	0	0	0x	0x	1.1x	2.2x	0	0
LTR71A	ERV1	166	0	0	0x	0x	0.8x	4.3x	0	0
LTR71B	ERV1	238	0	0	0x	0x	1.1x	1.1x	0	0
LTR72	ERV1	153	0	0	0x	0x	1x	2.1x	0	0
LTR72B	ERV1	170	0	0	0x	0x	1x	0.9x	0	0
LTR73	ERV1	217	0	0	0x	0x	1x	1.1x	0	0
LTR75	ERVL	291	0	0	0x	0x	1.1x	1.7x	0	0
LTR7A	ERV1	15	0	0	0x	NaNx	3.5x	0.8x	0	0
LTR7C	ERV1	318	0	0	0x	0x	1x	0.6x	0	0
LTR7Y	ERV1	249	0	0	0x	0x	1.3x	3.6x	0	0
MamRep488	hAT	479	0	0	0x	0x	0.8x	0.8x	0	0
MER106A	hAT-Charlie	747	0	0	0x	0x	0.8x	0.8x	0	0
MER107	DNA	359	0	0	0x	0x	1x	1.5x	0	0
MER110-int	ERV1	388	0	0	0x	0x	0.9x	1.6x	0	0
MER113B	hAT-Charlie	566	0	0	0x	0x	0.8x	0.6x	0	0
MER11D	ERVK	260	0	0	0x	0x	1x	3.7x	0	0
MER123	DNA	41	0	0	0x	NaNx	0.6x	0.8x	0	0
MER125	DNA	140	0	0	0x	0x	1.1x	4.4x	0	0
MER126	DNA	213	0	0	0x	0x	1.1x	1.4x	0	0
MER127	TcMar-Tigger	211	0	0	0x	0x	0.9x	1.5x	0	0
MER132	TcMar	37	0	0	0x	NaNx	1.5x	2.4x	0	0
MER133A	DNA?	54	0	0	0x	NaNx	1.3x	1.3x	0	0
MER133B	DNA?	41	0	0	0x	NaNx	1x	0.8x	0	0
MER134	DNA?	67	0	0	0x	0x	0.8x	37x	0	0
MER135	DNA	819	0	0	0x	0x	1x	0.9x	0	0
MER136	DNA	28	0	0	0x	0x	0.9x	0.5x	0	0
MER34B	ERV1	669	0	0	0x	0x	0.7x	0.6x	0	0
MER34D	ERV1	250	0	0	0x	0x	0.8x	3.8x	0	0
MER34-int	ERV1	396	0	0	0x	0x	1x	1.7x	0	0
MER41C	ERV1	844	0	0	0x	0x	0.9x	2x	0	0
MER45C	hAT-Tip100	1197	0	0	0x	0x	1.2x	3.6x	0	0
MER48	ERV1	193	0	0	0x	0x	1.2x	3.7x	0	0
MER50B	ERV1	692	0	0	0x	0x	1x	31.8x	0	0
MER50C	ERV1	118	0	0	0x	0x	1x	4x	0	0
MER51C	ERV1	179	0	0	0x	0x	0.8x	0.3x	0	0
MER51E	ERV1	249	0	0	0x	0x	0.8x	3.3x	0	0
MER52C	ERV1	375	0	0	0x	0x	1.6x	2.4x	0	0
MER58C	hAT-Charlie	2613	0	0	0x	0x	0.8x	0.7x	0	0
MER5C	hAT-Charlie	1344	0	0	0x	0x	0.9x	1.9x	0	0
MER6	TcMar-Tigger	847	0	0	0x	0x	1x	0.8x	0	0
MER61A	ERV1	812	0	0	0x	0x	1.2x	2.3x	0	0
MER61C	ERV1	314	0	0	0x	0x	1.3x	1.7x	0	0
MER61D	ERV1	272	0	0	0x	0x	1.1x	0.6x	0	0
MER61E	ERV1	335	0	0	0x	0x	0.9x	1.4x	0	0
MER61F	ERV1	161	0	0	0x	0x	1.3x	0.9x	0	0
MER65B	ERV1	206	0	0	0x	0x	0.8x	1.5x	0	0
MER66A	ERV1	328	0	0	0x	0x	1.1x	0.7x	0	0
MER66B	ERV1	1435	0	0	0x	0x	1x	2.6x	0	0
MER66C	ERV1	589	0	0	0x	0x	1x	0.5x	0	0
MER66D	ERV1	243	0	0	0x	0x	0.9x	1.5x	0	0
MER68B	ERVL	450	0	0	0x	0x	1.1x	2.5x	0	0
MER70B	ERVL	479	0	0	0x	0x	1x	0.7x	0	0
MER70C	ERVL	275	0	0	0x	0x	1x	3.4x	0	0
MER75	PiggyBac	475	0	0	0x	0x	0.8x	1.2x	0	0
MER75A	PiggyBac	92	0	0	0x	NaNx	1.2x	1.3x	0	0
MER75B	PiggyBac	113	0	0	0x	0x	0.7x	1.3x	0	0
MER76-int	ERVL	150	0	0	0x	0x	1x	0.9x	0	0
MER83B	ERV1	144	0	0	0x	0x	1.1x	1.5x	0	0
MER83B-int	ERV1	260	0	0	0x	0x	1x	17.1x	0	0
MER83C	ERV1	154	0	0	0x	0x	1x	1.3x	0	0
MER87B	ERV1	244	0	0	0x	0x	0.9x	0.9x	0	0
MER88	ERVL	113	0	0	0x	0x	1x	2x	0	0
MER92A	ERV1	152	0	0	0x	0x	1.2x	1.8x	0	0
MER92C	ERV1	332	0	0	0x	0x	0.9x	1.3x	0	0
MER97a	hAT-Tip100	277	0	0	0x	0x	1x	2.1x	0	0
MER97b	hAT-Tip100	182	0	0	0x	0x	1.1x	0.6x	0	0
MER97c	hAT-Tip100	217	0	0	0x	0x	0.8x	2x	0	0
MER97d	hAT-Tip100	102	0	0	0x	0x	0.9x	0.5x	0	0
MER9a1	ERVK	343	0	0	0x	0x	1.1x	1.5x	0	0
MER9a2	ERVK	309	0	0	0x	0x	1x	0.9x	0	0
MER9B	ERVK	39	0	0	0x	0x	0.9x	0.3x	0	0
Merlin1_HS	Merlin	57	0	0	0x	0x	1.2x	0.7x	0	0
MERX	TcMar-Tigger	435	0	0	0x	0x	1x	2.8x	0	0
MLT1A0-int	ERVL-MaLR	926	0	0	0x	0x	1.1x	1.6x	0	0
MLT1E3-int	ERVL-MaLR	83	0	0	0x	0x	1.1x	0.7x	0	0
MLT1M-int	ERVL-MaLR	1	0	0	0x	NaNx	0.2x	0.8x	0	0
MLT1N2-int	ERVL-MaLR	76	0	0	0x	0x	1.2x	2.4x	0	0
MLT-int	ERVL-MaLR	353	0	0	0x	0x	1.1x	0.6x	0	0
MSR1	Satellite	316	0	0	0x	NaNx	1.4x	0.9x	0	0
MSTB1-int	ERVL-MaLR	258	0	0	0x	0x	1x	1.1x	0	0
MSTC-int	ERVL-MaLR	203	0	0	0x	0x	1.2x	1.5x	0	0
ORSL-2a	hAT-Tip100	364	0	0	0x	0x	1.2x	1x	0	0
polypurine	Low_complexity	1357	0	0	0x	0x	0.9x	0.4x	0	0
polypyrimidine	Low_complexity	1305	0	0	0x	0x	1x	1.3x	0	0
PRIMA4_LTR	ERV1	360	0	0	0x	0x	0.9x	2.2x	0	0
PrimLTR79	ERV1	141	0	0	0x	0x	1.2x	0.7x	0	0
REP522	telo	244	0	0	0x	0x	1.8x	2.8x	0	0
Ricksha_a	MuDR	63	0	0	0x	0x	0.7x	7.1x	0	0
SAR	Satellite	1	0	0	0x	0x	0.9x	0.8x	0	0
SATR2	Satellite	262	0	0	0x	0x	0.8x	3.3x	0	0
SST1	centr	612	0	0	0x	0x	1.5x	0.5x	0	0
SSU-rRNA_Hsa	rRNA	80	0	0	0x	0x	0.8x	0.9x	0	0
SUBTEL_sa	Satellite	34	0	0	0x	NaNx	0.7x	1.8x	0	0
SVA_A	Other	269	0	0	0x	0x	1.9x	3.2x	0	0
SVA_B	Other	476	0	0	0x	0x	1.8x	2.7x	0	0
SVA_C	Other	300	0	0	0x	0x	1.7x	1.1x	0	0
SVA_D	Other	1427	0	0	0x	0x	1.8x	6.8x	0	0
SVA_E	Other	236	0	0	0x	0x	1.7x	3.7x	0	0
SVA_F	Other	1025	0	0	0x	0x	2x	2.8x	0	0
(TAAAAA)n	Simple_repeat	753	0	0	0x	0x	0.9x	0.8x	0	0
(TAAAA)n	Simple_repeat	2691	0	0	0x	0x	0.6x	0.3x	0	0
(TAAAG)n	Simple_repeat	34	0	0	0x	NaNx	0.6x	0.3x	0	0
(TAAA)n	Simple_repeat	6190	0	0	0x	0x	1x	3.4x	0	0
(TAA)n	Simple_repeat	8468	0	0	0x	0x	1.1x	1.4x	0	0
(TAATG)n	Simple_repeat	46	0	0	0x	0x	2x	0.8x	0	0
(TACGG)n	Simple_repeat	1	0	0	0x	NaNx	0.4x	0.8x	0	0
(TACTG)n	Simple_repeat	23	0	0	0x	0x	1.3x	0.8x	0	0
(TAGGG)n	Simple_repeat	5	0	0	0x	NaNx	0.6x	0.8x	0	0
(TAGG)n	Simple_repeat	212	0	0	0x	0x	1x	0.4x	0	0
(TAG)n	Simple_repeat	580	0	0	0x	0x	0.9x	3.8x	0	0
(TAGTG)n	Simple_repeat	30	0	0	0x	NaNx	0.5x	0.8x	0	0
TAR1	telo	161	0	0	0x	0x	1.5x	1x	0	0
(TATAG)n	Simple_repeat	192	0	0	0x	0x	0.7x	1.7x	0	0
(TATATG)n	Simple_repeat	5403	0	0	0x	0x	0.8x	1.3x	0	0
(TATTG)n	Simple_repeat	154	0	0	0x	0x	0.7x	8.9x	0	0
(TCCCC)n	Simple_repeat	737	0	0	0x	0x	1.1x	0.8x	0	0
(TCCCG)n	Simple_repeat	17	0	0	0x	NaNx	6.6x	0.8x	0	0
(TCCC)n	Simple_repeat	1354	0	0	0x	0x	1.2x	5.1x	0	0
(TCCGG)n	Simple_repeat	2	0	0	0x	NaNx	1x	23.5x	0	0
(TCCG)n	Simple_repeat	67	0	0	0x	NaNx	2x	11.3x	0	0
(TCC)n	Simple_repeat	1199	0	0	0x	0x	1.5x	0.6x	0	0
(TCCTG)n	Simple_repeat	63	0	0	0x	NaNx	0.8x	6.3x	0	0
(TCGGG)n	Simple_repeat	4	0	0	0x	NaNx	3x	0.8x	0	0
(TCG)n	Simple_repeat	21	0	0	0x	NaNx	1.4x	0.3x	0	0
(TCTCCC)n	Simple_repeat	424	0	0	0x	NaNx	2.6x	2.4x	0	0
(TCTCC)n	Simple_repeat	218	0	0	0x	NaNx	2.6x	0.8x	0	0
(TCTCG)n	Simple_repeat	8	0	0	0x	NaNx	1x	0.8x	0	0
(TCTCTG)n	Simple_repeat	1207	0	0	0x	0x	0.9x	2.1x	0	0
(TCTG)n	Simple_repeat	520	0	0	0x	NaNx	0.8x	0.5x	0	0
(TCTTG)n	Simple_repeat	32	0	0	0x	NaNx	0.4x	0.8x	0	0
(TGGGGG)n	Simple_repeat	325	0	0	0x	NaNx	4x	0.8x	0	0
(TGG)n	Simple_repeat	1231	0	0	0x	0x	1.4x	1.2x	0	0
Tigger1a_Art	TcMar-Tigger	304	0	0	0x	0x	0.9x	0.9x	0	0
Tigger2a_Car	TcMar-Tigger	2	0	0	0x	NaNx	0.6x	0.8x	0	0
Tigger2b	TcMar-Tigger	110	0	0	0x	0x	1.2x	2.3x	0	0
Tigger3d	TcMar-Tigger	600	0	0	0x	0x	0.9x	1.5x	0	0
tRNA-Ala-GCA	tRNA	40	0	0	0x	NaNx	0.6x	5.7x	0	0
tRNA-Ala-GCG	tRNA	11	0	0	0x	NaNx	0.6x	3.5x	0	0
tRNA-Ala-GCY	tRNA	28	0	0	0x	NaNx	1.4x	2.2x	0	0
tRNA-Ala-GCY_	tRNA	82	0	0	0x	NaNx	2.5x	4x	0	0
tRNA-Arg-AGA	tRNA	41	0	0	0x	NaNx	0.7x	1x	0	0
tRNA-Arg-AGG	tRNA	20	0	0	0x	NaNx	2x	0.8x	0	0
tRNA-Arg-CGA	tRNA	8	0	0	0x	NaNx	4.2x	0.8x	0	0
tRNA-Arg-CGA_	tRNA	2	0	0	0x	NaNx	4.2x	0.3x	0	0
tRNA-Arg-CGG	tRNA	17	0	0	0x	NaNx	0.8x	4x	0	0
tRNA-Arg-CGY_	tRNA	40	0	0	0x	NaNx	1x	1.9x	0	0
tRNA-Asn-AAT	tRNA	2	0	0	0x	NaNx	0.6x	0.8x	0	0
tRNA-Asp-GAY	tRNA	49	0	0	0x	NaNx	1.8x	0.5x	0	0
tRNA-Cys-TGY	tRNA	138	0	0	0x	NaNx	0.9x	0.8x	0	0
tRNA-Gln-CAA	tRNA	23	0	0	0x	NaNx	0.5x	0.2x	0	0
tRNA-Gln-CAA_	tRNA	34	0	0	0x	0x	0.3x	1x	0	0
tRNA-Gln-CAG	tRNA	80	0	0	0x	0x	1.6x	0.8x	0	0
tRNA-Glu-GAA	tRNA	95	0	0	0x	NaNx	1.1x	0.3x	0	0
tRNA-Glu-GAG	tRNA	19	0	0	0x	NaNx	1.8x	0.8x	0	0
tRNA-Glu-GAG_	tRNA	96	0	0	0x	NaNx	1.4x	1.7x	0	0
tRNA-Gly-GGA	tRNA	108	0	0	0x	0x	0.6x	1.3x	0	0
tRNA-Gly-GGG	tRNA	46	0	0	0x	0x	1.8x	0.8x	0	0
tRNA-Gly-GGY	tRNA	37	0	0	0x	0x	1.5x	4x	0	0
tRNA-His-CAY	tRNA	1	0	0	0x	NaNx	0.6x	0.8x	0	0
tRNA-His-CAY_	tRNA	45	0	0	0x	NaNx	1.2x	6x	0	0
tRNA-Ile-ATA	tRNA	66	0	0	0x	0x	1.2x	0.8x	0	0
tRNA-Ile-ATC	tRNA	9	0	0	0x	NaNx	2.6x	1.1x	0	0
tRNA-Ile-ATT	tRNA	53	0	0	0x	0x	0.4x	0.5x	0	0
tRNA-Leu-CTA	tRNA	1	0	0	0x	NaNx	0.6x	0.8x	0	0
tRNA-Leu-CTA_	tRNA	7	0	0	0x	NaNx	4.2x	4x	0	0
tRNA-Leu-CTG	tRNA	16	0	0	0x	NaNx	0.9x	30x	0	0
tRNA-Leu-CTY	tRNA	30	0	0	0x	NaNx	0.8x	2.1x	0	0
tRNA-Leu-TTA	tRNA	13	0	0	0x	NaNx	1.3x	0.8x	0	0
tRNA-Leu-TTA(m)	tRNA	27	0	0	0x	0x	0.4x	0.8x	0	0
tRNA-Leu-TTG	tRNA	26	0	0	0x	NaNx	0.7x	30x	0	0
tRNA-Lys-AAA	tRNA	47	0	0	0x	NaNx	1x	1.3x	0	0
tRNA-Lys-AAG	tRNA	73	0	0	0x	NaNx	0.9x	0.8x	0	0
tRNA-Met	tRNA	50	0	0	0x	NaNx	1.5x	4.6x	0	0
tRNA-Met_	tRNA	48	0	0	0x	0x	0.5x	2.4x	0	0
tRNA-Met-i	tRNA	40	0	0	0x	NaNx	1.3x	0.8x	0	0
tRNA-Phe-TTY	tRNA	87	0	0	0x	0x	1.6x	0.3x	0	0
tRNA-Pro-CCA	tRNA	9	0	0	0x	NaNx	0.6x	0.8x	0	0
tRNA-Pro-CCG	tRNA	4	0	0	0x	NaNx	0.4x	0.3x	0	0
tRNA-Pro-CCY	tRNA	17	0	0	0x	NaNx	0.5x	0.5x	0	0
tRNA-SeC(e)-TGA	tRNA	3	0	0	0x	NaNx	0.9x	2.4x	0	0
tRNA-Ser-AGY	tRNA	14	0	0	0x	NaNx	2.5x	3.5x	0	0
tRNA-Ser-TCA	tRNA	1	0	0	0x	NaNx	1.8x	0.8x	0	0
tRNA-Ser-TCA_	tRNA	4	0	0	0x	NaNx	0.6x	1.9x	0	0
tRNA-Ser-TCA(m)	tRNA	31	0	0	0x	0x	0.2x	0.7x	0	0
tRNA-Ser-TCG	tRNA	7	0	0	0x	0x	0.7x	4x	0	0
tRNA-Ser-TCY	tRNA	15	0	0	0x	0x	0.6x	11.1x	0	0
tRNA-Thr-ACA	tRNA	25	0	0	0x	NaNx	1.1x	0.8x	0	0
tRNA-Thr-ACG	tRNA	3	0	0	0x	NaNx	3x	8.9x	0	0
tRNA-Thr-ACG_	tRNA	12	0	0	0x	NaNx	1.8x	3x	0	0
tRNA-Thr-ACY	tRNA	13	0	0	0x	NaNx	0.4x	1.5x	0	0
tRNA-Thr-ACY_	tRNA	12	0	0	0x	NaNx	4.2x	0.8x	0	0
tRNA-Trp-TGG	tRNA	13	0	0	0x	NaNx	0.4x	0.1x	0	0
tRNA-Tyr-TAC	tRNA	34	0	0	0x	NaNx	0.9x	26.7x	0	0
tRNA-Tyr-TAT	tRNA	5	0	0	0x	NaNx	1.8x	0.8x	0	0
tRNA-Val-GTA	tRNA	12	0	0	0x	NaNx	0.3x	2.4x	0	0
tRNA-Val-GTG	tRNA	38	0	0	0x	0x	0.3x	1.3x	0	0
tRNA-Val-GTY	tRNA	29	0	0	0x	NaNx	0.5x	10.5x	0	0
(TTAAA)n	Simple_repeat	523	0	0	0x	0x	1.4x	0.3x	0	0
(TTAAG)n	Simple_repeat	5	0	0	0x	NaNx	0.1x	0.1x	0	0
(TTACG)n	Simple_repeat	5	0	0	0x	0x	1x	0.8x	0	0
(TTAGGC)n	Simple_repeat	10	0	0	0x	NaNx	0.3x	0.8x	0	0
(TTAG)n	Simple_repeat	79	0	0	0x	NaNx	0.9x	0.4x	0	0
(TTA)n	Simple_repeat	8510	0	0	0x	0x	0.9x	2.2x	0	0
(TTATA)n	Simple_repeat	2333	0	0	0x	0x	1.4x	1.4x	0	0
(TTATG)n	Simple_repeat	146	0	0	0x	0x	0.6x	0.3x	0	0
(TTCCC)n	Simple_repeat	303	0	0	0x	0x	0.8x	0.2x	0	0
(TTCCG)n	Simple_repeat	4	0	0	0x	NaNx	1x	0.8x	0	0
(TTCC)n	Simple_repeat	3211	0	0	0x	0x	0.8x	1.8x	0	0
(TTCGGG)n	Simple_repeat	29	0	0	0x	0x	1.2x	1.3x	0	0
(TTCGG)n	Simple_repeat	2	0	0	0x	NaNx	0.6x	0.8x	0	0
(TTCG)n	Simple_repeat	15	0	0	0x	NaNx	1.4x	0.8x	0	0
(TTC)n	Simple_repeat	756	0	0	0x	0x	0.7x	1.7x	0	0
(TTCTCC)n	Simple_repeat	166	0	0	0x	0x	1.1x	0.8x	0	0
(TTCTC)n	Simple_repeat	145	0	0	0x	NaNx	0.4x	0.3x	0	0
(TTCTG)n	Simple_repeat	74	0	0	0x	0x	0.5x	2.4x	0	0
(TTGGGG)n	Simple_repeat	128	0	0	0x	NaNx	1.1x	101.9x	0	0
(TTGG)n	Simple_repeat	328	0	0	0x	0x	1.2x	0.6x	0	0
(TTG)n	Simple_repeat	5725	0	0	0x	0x	0.7x	1.3x	0	0
(TTGTG)n	Simple_repeat	62	0	0	0x	0x	0.7x	0.3x	0	0
(TTTAA)n	Simple_repeat	470	0	0	0x	0x	1.2x	0.8x	0	0
(TTTAG)n	Simple_repeat	75	0	0	0x	0x	1.1x	0.8x	0	0
(TTTCC)n	Simple_repeat	250	0	0	0x	0x	0.5x	0.6x	0	0
(TTTCG)n	Simple_repeat	6	0	0	0x	NaNx	1.2x	0.8x	0	0
(TTTC)n	Simple_repeat	4189	0	0	0x	0x	0.5x	1.1x	0	0
(TTTTA)n	Simple_repeat	2807	0	0	0x	0x	0.7x	1.9x	0	0
(TTTTC)n	Simple_repeat	1533	0	0	0x	0x	0.6x	5.7x	0	0
(TTTTG)n	Simple_repeat	5644	0	0	0x	0x	0.6x	0.3x	0	0
(TTTTTA)n	Simple_repeat	702	0	0	0x	0x	0.8x	0.8x	0	0
(TTTTTG)n	Simple_repeat	1796	0	0	0x	0x	0.7x	4x	0	0
U1	snRNA	205	0	0	0x	0x	0.9x	1.4x	0	0
U14	snRNA	7	0	0	0x	NaNx	0.6x	4.5x	0	0
U17	snRNA	9	0	0	0x	NaNx	0.3x	0.8x	0	0
U2	snRNA	1089	0	0	0x	0x	1x	3.7x	0	0
U3	snRNA	229	0	0	0x	0x	0.8x	5.1x	0	0
U4	snRNA	161	0	0	0x	0x	0.9x	1.6x	0	0
U5	snRNA	215	0	0	0x	0x	1x	4x	0	0
U6	snRNA	1711	0	0	0x	0x	1x	2.7x	0	0
U7	snRNA	247	0	0	0x	0x	0.9x	0.3x	0	0
U8	snRNA	29	0	0	0x	NaNx	1.1x	0.7x	0	0
UCON1	Unknown	29	0	0	0x	NaNx	0.9x	0.8x	0	0
UCON10	Unknown	64	0	0	0x	0x	1x	7.3x	0	0
UCON12A	Unknown	26	0	0	0x	NaNx	0.5x	5.7x	0	0
UCON13	Penelope?	51	0	0	0x	0x	0.9x	7.3x	0	0
UCON15	Unknown	44	0	0	0x	NaNx	0.9x	36.4x	0	0
UCON16	Unknown	37	0	0	0x	0x	0.6x	0.3x	0	0
UCON18	Unknown	18	0	0	0x	0x	0.8x	0.8x	0	0
UCON19	Unknown	28	0	0	0x	0x	0.9x	0.8x	0	0
UCON2	Unknown	119	0	0	0x	0x	1.1x	2.5x	0	0
UCON21	DNA?	28	0	0	0x	0x	0.8x	5.7x	0	0
UCON22	Unknown	35	0	0	0x	NaNx	1.3x	2.2x	0	0
UCON23	DNA?	31	0	0	0x	0x	2.1x	0.3x	0	0
UCON25	Unknown	43	0	0	0x	NaNx	1.5x	0.8x	0	0
UCON26	Unknown	206	0	0	0x	0x	0.9x	0.4x	0	0
UCON27	Unknown	103	0	0	0x	0x	1.3x	0.9x	0	0
UCON28c	Unknown	65	0	0	0x	0x	1.1x	4x	0	0
UCON31	Unknown	110	0	0	0x	0x	1x	0.7x	0	0
UCON4	Unknown	123	0	0	0x	0x	1.1x	0.4x	0	0
UCON5	Unknown	102	0	0	0x	0x	2x	3.7x	0	0
UCON6	Unknown	85	0	0	0x	0x	1x	0.8x	0	0
UCON7	DNA?	127	0	0	0x	0x	1x	5x	0	0
X1_LINE	CR1	85	0	0	0x	0x	1.5x	2.9x	0	0
X2_LINE	CR1	65	0	0	0x	0x	0.7x	0.3x	0	0
X3_LINE	RTE-BovB	655	0	0	0x	0x	1x	0.9x	0	0
X5B_LINE	CR1	99	0	0	0x	NaNx	0.9x	0.8x	0	0
X7A_LINE	CR1	927	0	0	0x	0x	1x	0.9x	0	0
X7D_LINE	CR1	56	0	0	0x	0x	0.7x	0.8x	0	0
X9_LINE	L1?	84	0	0	0x	0x	0.9x	0.5x	0	0
