# Supplementary material for: DUX4 Binding to Retroelements Creates Promoters That Are Active in FSHD Muscle and Testis
Source: PLoS Genet. 2013 Nov 21;9(11):e1003947. doi: 10.1371/journal.pgen.1003947 (PMC3836709; doi:10.1371/journal.pgen.1003947)
Supplement: Table S3 — Enrichment estimates for each repeat family among ChIP-seq peaks, ChIP-seq reads and RNA-seq reads. Repeat families are shown sorted by peak-based enrichment estimate. (XLSX) [file pgen.1003947.s016.xlsx]

## Sheet: supplementaryTable3.csv
Supplementary Table 3. Enrichment estimates for each repeat family among ChIP-seq peaks, ChIP-seq reads and RNA-seq reads.
repeat family	number of repeats in genome	number of ChIP-seq peaks	percentage of genomic repeat instances bound	peak-based ChIP-seq enrichment estimate	peak-based ChIP-seq enrichment estimate, compared to randomly sampled AT-matched regions	read-based ChIP-seq enrichment estimate	read-based RNA-seq activation estimate	number of bound regions showing activation	percentage of bound regions showing activation
ERVL-MaLR	347105	22581	0.066	9.9x	10.8x	2.1x	2x	335	0.015
ERV	579	20	0.035	5.1x	7.1x	1.3x	0.8x	0	0
snRNA	4386	29	0.007	4.2x	3.7x	1.3x	2.3x	0	0
ERVK	10868	548	0.052	3x	3.1x	1.6x	1.8x	2	0.004
Unknown?	97	1	0.01	2.6x	3.3x	1.3x	6.7x	0	0
ERVL	160346	2989	0.019	2.6x	3x	1.3x	1.8x	55	0.018
LTR?	122	1	0.008	2.2x	2x	1.2x	0.8x	0	0
TcMar	1950	12	0.006	1.8x	1.3x	1.2x	1x	0	0
MuDR	1992	25	0.013	1.7x	1.3x	1.1x	1.9x	0	0
Dong-R4	556	4	0.007	1.6x	0.7x	1.1x	0.6x	0	0
scRNA	1340	4	0.003	1.6x	1.2x	1x	1.5x	0	0
Unknown	7036	39	0.006	1.5x	1.1x	1.1x	0.9x	0	0
DNA?	1881	8	0.004	1.4x	0.7x	1.2x	0.8x	0	0
LTR	2206	12	0.005	1.2x	0.8x	1x	1x	0	0
Gypsy	10892	58	0.005	1.2x	1.2x	1.1x	0.8x	0	0
TcMar-Tigger	104026	806	0.008	1.2x	0.8x	1x	1.3x	3	0.004
TcMar-Mariner	16348	67	0.004	1.1x	0.7x	1x	1.6x	0	0
Satellite	6775	92	0.015	1.1x	1.1x	1.2x	268.3x	7	0.076
rRNA	1769	4	0.002	1.1x	2.2x	0.9x	1.1x	0	0
PiggyBac?	241	1	0.004	1.1x	0.8x	0.9x	0.8x	0	0
Deu	1265	4	0.003	1.1x	1x	1.1x	0.9x	0	0
SINE?	425	1	0.002	1.1x	0.8x	0.8x	0.9x	0	0
CR1	61303	236	0.004	1.1x	0.8x	1.1x	1.5x	1	0.004
tRNA	3670	7	0.002	1x	1.1x	1x	0.7x	0	0
RTE	17874	68	0.004	0.9x	0.6x	1x	1.1x	2	0.029
SINE	962	3	0.003	0.9x	1x	1x	0.5x	0	0
L2	466438	1899	0.004	0.9x	0.8x	1.1x	1.1x	9	0.005
hAT?	3050	9	0.003	0.9x	0.7x	1.1x	0.7x	0	0
DNA	2744	6	0.002	0.8x	0.6x	1.1x	1.1x	0	0
MIR	595094	1428	0.002	0.8x	0.7x	1x	1.2x	11	0.008
RNA	729	2	0.003	0.8x	1.2x	1.1x	6.5x	0	0
TcMar-Tc2	8156	26	0.003	0.8x	0.4x	1x	1.1x	0	0
Helitron?	436	1	0.002	0.7x	0.4x	1x	1.8x	0	0
ERV1	175937	1192	0.007	0.7x	0.7x	1.2x	1.5x	2	0.002
TcMar?	3424	8	0.002	0.6x	0.4x	1.1x	0.4x	0	0
L1	951780	6253	0.007	0.6x	0.4x	0.9x	1.7x	21	0.003
Gypsy?	7869	17	0.002	0.6x	0.5x	1.1x	1.4x	0	0
hAT-Charlie	254646	476	0.002	0.5x	0.4x	1.1x	1x	4	0.008
hAT-Blackjack	19755	36	0.002	0.5x	0.4x	1x	0.9x	0	0
Simple_repeat	417913	271	0.001	0.5x	0.5x	1.1x	0.5x	0	0
hAT-Tip100	30669	64	0.002	0.5x	0.4x	1.1x	1x	0	0
ERVL?	1854	4	0.002	0.5x	0.4x	0.9x	1.2x	0	0
hAT	12573	14	0.001	0.4x	0.3x	1x	0.4x	0	0
PiggyBac	2120	4	0.002	0.4x	0.2x	0.9x	2.1x	0	0
centr	2325	56	0.025	0.3x	0.2x	0.9x	0.8x	0	0
Helitron	1800	2	0.001	0.3x	0.2x	1x	1x	0	0
srpRNA	1481	1	0.001	0.2x	0.8x	1.2x	8.9x	0	0
Low_complexity	371543	29	0	0.1x	0.1x	1.1x	0.9x	0	0
Alu	1194734	488	0	0.1x	0.3x	1.2x	1.2x	2	0.004
acro	61	0	0	0x	NaNx	1.1x	15.8x	0	0
L1?	84	0	0	0x	0x	0.9x	0.5x	0	0
Merlin	57	0	0	0x	0x	1.2x	0.7x	0	0
Other	3733	0	0	0x	0x	1.8x	4.4x	0	0
Penelope?	51	0	0	0x	0x	0.9x	7.3x	0	0
RTE-BovB	655	0	0	0x	0x	1x	0.9x	0	0
telo	405	0	0	0x	0x	1.6x	1.5x	0	0
