# Supplementary material for: DUX4 Binding to Retroelements Creates Promoters That Are Active in FSHD Muscle and Testis
Source: PLoS Genet. 2013 Nov 21;9(11):e1003947. doi: 10.1371/journal.pgen.1003947 (PMC3836709; doi:10.1371/journal.pgen.1003947)
Supplement: Table S4 — DUX4-bound regions used as previously undescribed alternative promoters for annotated genes (see Methods). We note that HEY1 does not appear in this list for technical reasons, because several intervening exons are spliced between the DUX4-bound repeat and the annotated gene, so that no 100 bp sequencing read directly joins the repeat and HEY1. (XLSX) [file pgen.1003947.s017.xlsx]

## Sheet: supplementaryTable4.csv
Supplementary Table 4. DUX4-bound regions that appear to be used as previously undescribed alternative promoters for annotated genes.
peak location	repetitive element?	transcript (RefSeq accession)	gene symbol	linking read count, 54-1 myoblasts + DUX4	linking read count, MB135 myoblasts + DUX4	linking read count, control 54-1 myoblasts	linking read count, control MB135 myoblasts	DUX4 activation ratio	gene description (if available)
chr16:24548765-24549263	Unique	NM_032626	RBBP6	1002	989	0	0	3224.6	retinoblastoma binding protein 6 [Source:HGNC Symbol;Acc:9889]
chr4:25649232-25649935	Unique	NM_001177999	SLC34A2	3118	3218	2	0	2052	solute carrier family 34 (sodium phosphate), member 2 [Source:HGNC Symbol;Acc:11020]
chr11:94751762-94752182	Unique	NM_001161630	KDM4E	290	789	0	0	1747.9	lysine (K)-specific demethylase 4E [Source:HGNC Symbol;Acc:37098]
chr19:40269270-40269759	Unique	NM_001143832	LEUTX	7705	10025	11	0	1248.2	leucine twenty homeobox [Source:HGNC Symbol;Acc:31953]
chr6:64259986-64260419	Unique	NM_003463	PTP4A1	11834	9314	14	0	1180.8	protein tyrosine phosphatase type IVA, member 1 [Source:HGNC Symbol;Acc:9634]
chr11:94711139-94711481	Unique	NM_016403	CWC15	1079	1443	2	0	816.9	CWC15 spliceosome-associated protein homolog (S. cerevisiae) [Source:HGNC Symbol;Acc:26939]
chr12:8319814-8320279	Unique	NM_001004328	ZNF705A	153	339	0	0	797.5	zinc finger protein 705A [Source:HGNC Symbol;Acc:32281]
chr11:49050056-49050453	Unique	NM_001206626	TRIM49B	220	262	0	0	781.3	tripartite motif containing 49B [Source:HGNC Symbol;Acc:42955]
chr5:99844626-99844965	MLT1B	NM_198507	FAM174A	234	152	0	0	625.8	family with sequence similarity 174, member A [Source:HGNC Symbol;Acc:24943]
chr2:18776321-18776762	MLT1E1A	NM_001002006	NT5C1B	218	121	0	0	549.7	5'-nucleotidase, cytosolic IB [Source:HGNC Symbol;Acc:17818]
chr2:18776321-18776762	MLT1E1A	NM_001199104	NT5C1B-RDH14	218	121	0	0	549.7	NT5C1B-RDH14 readthrough [Source:HGNC Symbol;Acc:38831]
chr20:52214163-52214869	Unique	NM_006526	ZNF217	303	712	1	0	548.1	zinc finger protein 217 [Source:HGNC Symbol;Acc:13009]
chr12:88423962-88424383	THE1A-int	NM_152589	C12orf50	202	127	0	0	533.5	chromosome 12 open reading frame 50 [Source:HGNC Symbol;Acc:26665]
chr1:12833558-12834024	Unique	NM_001080830	PRAMEF12	3832	3026	11	0	482.8	PRAME family member 12 [Source:HGNC Symbol;Acc:22125]
chr8:99586061-99586432	THE1C	NM_001256313	STK3	163	131	0	0	476.9	serine/threonine kinase 3 [Source:HGNC Symbol;Acc:11406]
chr12:92455602-92456284	THE1B	NM_001256373	LOC256021	186	91	0	0	449.3	uncharacterized protein LOC256021 isoform 1 [Source:RefSeq peptide;Acc:NP_001243302]
chr10:62677142-62677624	MLT1A	NR_024555	RHOBTB1	120	138	0	0	418.6	Rho-related BTB domain containing 1 [Source:HGNC Symbol;Acc:18738]
chr8:117688583-117688939	THE1D	NM_003756	EIF3H	92	145	0	0	384.6	eukaryotic translation initiation factor 3, subunit H [Source:HGNC Symbol;Acc:3273]
chrX:148697560-148697963	MLT1A0	NM_032508	TMEM185A	348	295	1	0	347.3	transmembrane protein 185A [Source:HGNC Symbol;Acc:17125]
chr1:78120689-78121284	Unique	NM_015534	ZZZ3	83	128	0	0	342.5	zinc finger, ZZ-type containing 3 [Source:HGNC Symbol;Acc:24523]
chr14:23788655-23789090	Unique	NM_004643	PABPN1	6974	4476	20	9	314.2	poly(A) binding protein, nuclear 1 [Source:HGNC Symbol;Acc:8565]
chr8:12034213-12034610	Unique	NR_046354	FAM90A2P	79	114	0	0	313.3	family with sequence similarity 90, member A2, pseudogene [Source:HGNC Symbol;Acc:32250]
chr9:102883329-102883807	MLT1E	NM_183245	INVS	57	98	0	0	251.8	inversin [Source:HGNC Symbol;Acc:17870]
chr10:97802316-97802927	Unique	NM_001134376	CCNJ	25	127	0	0	246.9	cyclin J [Source:HGNC Symbol;Acc:23434]
chr5:92840242-92840793	THE1A-int	NR_021491	FLJ42709	104	36	0	0	227.5
chr1:12833558-12834024	Unique	NM_001012277	PRAMEF7	113	26	0	0	225.9	PRAME family member 7 [Source:HGNC Symbol;Acc:28415]
chr1:12833558-12834024	Unique	NM_001012276	PRAMEF8	113	26	0	0	225.9	PRAME family member 8 [Source:HGNC Symbol;Acc:24074]
chr3:133892332-133892644	THE1D	NM_002958	RYK	57	72	0	0	209.7	receptor-like tyrosine kinase [Source:HGNC Symbol;Acc:10481]
chr11:108537262-108537722	MLT1D	NM_004398	DDX10	30	91	0	0	196.7	DEAD (Asp-Glu-Ala-Asp) box polypeptide 10 [Source:HGNC Symbol;Acc:2735]
chr15:63542252-63543026	Unique	NM_016530	RAB8B	73	46	0	0	193.5	RAB8B, member RAS oncogene family [Source:HGNC Symbol;Acc:30273]
chr9:71974159-71974607	THE1D	NM_004816	FAM189A2	77	40	0	0	190.3	family with sequence similarity 189, member A2 [Source:HGNC Symbol;Acc:24820]
chr3:195078522-195078891	THE1D	NM_012287	ACAP2	55	58	0	0	183.8	ArfGAP with coiled-coil, ankyrin repeat and PH domains 2 [Source:HGNC Symbol;Acc:16469]
chr20:44028058-44028421	THE1C	NM_001048226	DBNDD2	43	62	0	0	170.8	dysbindin (dystrobrevin binding protein 1) domain containing 2 [Source:HGNC Symbol;Acc:15881]
chr20:44028058-44028421	THE1C	NR_003189	SYS1-DBNDD2	43	62	0	0	170.8
chr14:23788655-23789090	Unique	NM_001199864	BCL2L2-PABPN1	5244	3137	25	16	163.5	BCL2L2-PABPN1 readthrough [Source:HGNC Symbol;Acc:42959]
chr7:99009487-99009879	Kanga2_a	NM_003910	BUD31	350	109	1	1	148.8	BUD31 homolog (S. cerevisiae) [Source:HGNC Symbol;Acc:29629]
chr5:130503189-130503575	MLT1D	NM_005340	HINT1	32	59	0	0	148.2	histidine triad nucleotide binding protein 1 [Source:HGNC Symbol;Acc:4912]
chr11:103219369-103219748	THE1C	NM_001080463	DYNC2H1	22	68	0	0	146.5	dynein, cytoplasmic 2, heavy chain 1 [Source:HGNC Symbol;Acc:2962]
chr11:7048535-7048942	MLT1A0	NM_013249	ZNF214	36	44	0	0	130.3	zinc finger protein 214 [Source:HGNC Symbol;Acc:13006]
chr19:56709057-56709428	Unique	NM_001080456	ZSCAN5B	72	5	0	0	125.5	zinc finger and SCAN domain containing 5B [Source:HGNC Symbol;Acc:34246]
chr7:129248173-129248601	Unique	NM_001040110	NRF1	23	41	0	0	104.4	nuclear respiratory factor 1 [Source:HGNC Symbol;Acc:7996]
chr11:94751762-94752182	Unique	NM_032102	SRSF8	56	6	0	0	101.2
chr5:176558470-176559021	Unique	NM_022455	NSD1	18	43	0	0	99.6	nuclear receptor binding SET domain protein 1 [Source:HGNC Symbol;Acc:14234]
chr2:96258991-96259565	Unique	NM_138800	TRIM43	40	20	0	0	98	tripartite motif containing 43 [Source:HGNC Symbol;Acc:19015]
chr10:74177690-74178119	THE1C	NM_001195519	MICU1	8	46	0	0	88.2	mitochondrial calcium uptake 1 [Source:HGNC Symbol;Acc:1530]
chr5:34013684-34014236	MLT1A	NM_014324	AMACR	6	43	0	0	80.1	alpha-methylacyl-CoA racemase [Source:HGNC Symbol;Acc:451]
chr5:34013684-34014236	MLT1A	NR_037951	C1QTNF3-AMACR	6	43	0	0	80.1
chr15:73807766-73808122	MLT1A	NM_001042367	C15orf60	24	23	0	0	76.9	chromosome 15 open reading frame 60 [Source:HGNC Symbol;Acc:25065]
chr5:33435582-33435912	THE1D	NM_001258437	TARS	26	20	0	0	75.3	threonyl-tRNA synthetase [Source:HGNC Symbol;Acc:11572]
chr2:69575936-69576338	L2b	NM_002056	GFPT1	17	28	0	0	73.7	glutamine--fructose-6-phosphate transaminase 1 [Source:HGNC Symbol;Acc:4241]
chr3:38276170-38276506	L1MB8	NM_005109	OXSR1	36	8	0	0	72.1	oxidative-stress responsive 1 [Source:HGNC Symbol;Acc:8508]
chrX:110908750-110909176	MLT2A1	NM_018466	ALG13	20	21	0	0	67.2	asparagine-linked glycosylation 13 homolog (S. cerevisiae) [Source:HGNC Symbol;Acc:30881]
chr6:41047982-41048453	Unique	NM_002505	NFYA	17	24	0	0	67.2	nuclear transcription factor Y, alpha [Source:HGNC Symbol;Acc:7804]
chr22:29941043-29941480	THE1A-int	NM_003678	THOC5	4	35	0	0	64	THO complex 5 [Source:HGNC Symbol;Acc:19074]
chr2:231937700-231938037	Tigger1	NM_002807	PSMD1	23	14	0	0	60.7	proteasome (prosome, macropain) 26S subunit, non-ATPase, 1 [Source:HGNC Symbol;Acc:9554]
chr1:12833558-12834024	Unique	NM_023013	PRAMEF1	33	2	0	0	57.5	PRAME family member 1 [Source:HGNC Symbol;Acc:28840]
chr1:72181712-72182110	THE1D	NM_173808	NEGR1	12	22	0	0	55.9	neuronal growth regulator 1 [Source:HGNC Symbol;Acc:17302]
chr14:56735443-56736097	AluJb	NM_021255	PELI2	21	12	0	0	54.2	pellino E3 ubiquitin protein ligase family member 2 [Source:HGNC Symbol;Acc:8828]
chr21:19190674-19191213	Unique	NM_001100421	C21orf91	24	5	0	0	47.8	chromosome 21 open reading frame 91 [Source:HGNC Symbol;Acc:16459]
chr11:64887171-64887843	Unique	NM_001997	FAU	27	2	0	0	47.8	Finkel-Biskis-Reilly murine sarcoma virus (FBR-MuSV) ubiquitously expressed [Source:HGNC Symbol;Acc:3597]
chr6:84893022-84893348	L2	NM_014895	KIAA1009	23	6	0	0	47.8	KIAA1009 [Source:HGNC Symbol;Acc:21107]
chr1:77612617-77613089	THE1A	NM_005482	PIGK	8	20	0	0	46.1	phosphatidylinositol glycan anchor biosynthesis, class K [Source:HGNC Symbol;Acc:8965]
chr1:42914919-42915406	MLT1B	NM_024664	PPCS	18	10	0	0	46.1	phosphopantothenoylcysteine synthetase [Source:HGNC Symbol;Acc:25686]
chr13:79974374-79974790	MLT1A1	NM_022118	RBM26	12	16	0	0	46.1	RNA binding motif protein 26 [Source:HGNC Symbol;Acc:20327]
chr10:60312848-60313244	MLT1D	NM_001080512	BICC1	18	9	0	0	44.5	bicaudal C homolog 1 (Drosophila) [Source:HGNC Symbol;Acc:19351]
chr4:17796580-17796919	HAL1	NM_017741	DCAF16	20	6	0	0	42.9	DDB1 and CUL4 associated factor 16 [Source:HGNC Symbol;Acc:25987]
chr1:59843754-59844107	THE1B	NM_001244714	FGGY	6	20	0	0	42.9	FGGY carbohydrate kinase domain containing [Source:HGNC Symbol;Acc:25610]
chr6:75952948-75953373	Unique	NM_001865	COX7A2	19	6	0	0	41.3	cytochrome c oxidase subunit VIIa polypeptide 2 (liver) [Source:HGNC Symbol;Acc:2288]
chr2:120859228-120859558	Unique	NM_020909	EPB41L5	7	17	0	0	39.7	erythrocyte membrane protein band 4.1 like 5 [Source:HGNC Symbol;Acc:19819]
chr2:201727283-201727731	Unique	NM_004071	CLK1	19	4	0	0	38.1	CDC-like kinase 1 [Source:HGNC Symbol;Acc:2068]
chr5:122891832-122892198	L1MEg	NM_004384	CSNK1G3	10	13	0	0	38.1	casein kinase 1, gamma 3 [Source:HGNC Symbol;Acc:2456]
chr1:71480061-71480411	MLT1A	NM_198719	PTGER3	15	8	0	0	38.1	prostaglandin E receptor 3 (subtype EP3) [Source:HGNC Symbol;Acc:9595]
chr3:136167198-136167575	THE1B	NM_005862	STAG1	9	14	0	0	38.1	stromal antigen 1 [Source:HGNC Symbol;Acc:11354]
chr12:8825039-8825445	THE1A	NM_003480	MFAP5	20	1	0	0	34.8	microfibrillar associated protein 5 [Source:HGNC Symbol;Acc:29673]
chr2:44185665-44186043	Unique	NM_133259	LRPPRC	10	10	0	0	33.2	leucine-rich pentatricopeptide repeat containing [Source:HGNC Symbol;Acc:15714]
chr11:89798555-89798912	Unique	NM_001164397	TRIM64B	11	9	0	0	33.2	tripartite motif containing 64B [Source:HGNC Symbol;Acc:37147]
chr17:20926975-20927393	MIRb	NM_015276	USP22	18	1	0	0	31.6	ubiquitin specific peptidase 22 [Source:HGNC Symbol;Acc:12621]
chr10:22149592-22149952	L2b	NM_022365	DNAJC1	12	6	0	0	30	DnaJ (Hsp40) homolog, subfamily C, member 1 [Source:HGNC Symbol;Acc:20090]
chr2:58284948-58285287	Unique	NM_006296	VRK2	7	11	0	0	30	vaccinia related kinase 2 [Source:HGNC Symbol;Acc:12719]
chr7:16727911-16728301	MLT1L	NM_014038	BZW2	34	19	0	1	28.9	basic leucine zipper and W2 domains 2 [Source:HGNC Symbol;Acc:18808]
chr21:34894669-34895011	Unique	NM_001136006	GART	3	14	0	0	28.3	phosphoribosylglycinamide formyltransferase, phosphoribosylglycinamide synthetase, phosphoribosylaminoimidazole synthetase [Source:HGNC Symbol;Acc:4163]
chr11:86380342-86380844	THE1D	NM_001161586	ME3	8	8	0	0	26.7	malic enzyme 3, NADP(+)-dependent, mitochondrial [Source:HGNC Symbol;Acc:6985]
chr9:36593148-36593537	MLT1A0	NM_001256685	MELK	11	5	0	0	26.7	maternal embryonic leucine zipper kinase [Source:HGNC Symbol;Acc:16870]
chr6:17662872-17663232	L1MC4	NM_005124	NUP153	10	6	0	0	26.7	nucleoporin 153kDa [Source:HGNC Symbol;Acc:8062]
chr4:124001169-124001535	MLT1A	NM_145207	SPATA5	7	9	0	0	26.7	spermatogenesis associated 5 [Source:HGNC Symbol;Acc:18119]
chr2:241786991-241787507	THE1C	NM_000030	AGXT	8	7	0	0	25.1	alanine-glyoxylate aminotransferase [Source:HGNC Symbol;Acc:341]
chr3:195782454-195783103	AluJb	NM_001128148	TFRC	2	13	0	0	25.1	transferrin receptor (p90, CD71) [Source:HGNC Symbol;Acc:11763]
chr21:17247931-17248359	Unique	NM_013396	USP25	13	2	0	0	25.1	ubiquitin specific peptidase 25 [Source:HGNC Symbol;Acc:12624]
chr10:35675918-35676549	Unique	NM_181698	CCNY	9	5	0	0	23.5	cyclin Y [Source:HGNC Symbol;Acc:23354]
chr5:39021390-39021837	MSTD	NM_152756	RICTOR	6	8	0	0	23.5	RPTOR independent companion of MTOR, complex 2 [Source:HGNC Symbol;Acc:28611]
chr5:112205206-112205539	THE1D	NM_001204199	SRP19	9	5	0	0	23.5	signal recognition particle 19kDa [Source:HGNC Symbol;Acc:11300]
chr4:53493452-53493823	Unique	NM_001134223	USP46	2	12	0	0	23.5	ubiquitin specific peptidase 46 [Source:HGNC Symbol;Acc:20075]
chr12:14647916-14648486	MLT2A1	NM_018179	ATF7IP	9	4	0	0	21.9	activating transcription factor 7 interacting protein [Source:HGNC Symbol;Acc:20092]
chr11:27595822-27596402	MLT1E1A	NR_033315	BDNF-AS	8	5	0	0	21.9	BDNF antisense RNA [Source:HGNC Symbol;Acc:20608]
chr16:67168543-67168899	MLT1A0	NM_025187	C16orf70	6	7	0	0	21.9	chromosome 16 open reading frame 70 [Source:HGNC Symbol;Acc:29564]
chr9:128573505-128573861	THE1C	NM_006195	PBX3	6	7	0	0	21.9	pre-B-cell leukemia homeobox 3 [Source:HGNC Symbol;Acc:8634]
chr3:156411347-156411741	Unique	NM_001184718	TIPARP	7	6	0	0	21.9	TCDD-inducible poly(ADP-ribose) polymerase [Source:HGNC Symbol;Acc:23696]
chr20:36499758-36500198	MLT1A1	NM_030877	CTNNBL1	6	6	0	0	20.2	catenin, beta like 1 [Source:HGNC Symbol;Acc:15879]
chr2:131822293-131822709	L1MEf	NM_001009993	FAM168B	8	4	0	0	20.2	family with sequence similarity 168, member B [Source:HGNC Symbol;Acc:27016]
chr11:94711139-94711481	Unique	NM_018039	KDM4D	5	7	0	0	20.2	lysine (K)-specific demethylase 4D [Source:HGNC Symbol;Acc:25498]
chr3:175228902-175229373	MLT1B	NM_207015	NAALADL2	8	4	0	0	20.2	N-acetylated alpha-linked acidic dipeptidase-like 2 [Source:HGNC Symbol;Acc:23219]
chr3:146279187-146279652	THE1D-int	NM_021105	PLSCR1	1	11	0	0	20.2	phospholipid scramblase 1 [Source:HGNC Symbol;Acc:9092]
chr14:53190052-53190386	Unique	NM_002806	PSMC6	6	6	0	0	20.2	proteasome (prosome, macropain) 26S subunit, ATPase, 6 [Source:HGNC Symbol;Acc:9553]
chr11:49005361-49005771	Unique	NM_001206625	TRIM51GP	9	3	0	0	20.2	tripartite motif-containing 51 [Source:HGNC Symbol;Acc:19023]
chr4:77014943-77015322	MLT1A	NM_001130017	ART3	6	5	0	0	18.6	ADP-ribosyltransferase 3 [Source:HGNC Symbol;Acc:725]
chr6:170611256-170611622	THE1C	NM_005618	DLL1	6	5	0	0	18.6	delta-like 1 (Drosophila) [Source:HGNC Symbol;Acc:2908]
chr5:60409183-60409534	THE1C	NM_174889	NDUFAF2	9	2	0	0	18.6	NADH dehydrogenase (ubiquinone) complex I, assembly factor 2 [Source:HGNC Symbol;Acc:28086]
chr3:101026284-101026663	THE1C	NM_016247	IMPG2	4	6	0	0	17	interphotoreceptor matrix proteoglycan 2 [Source:HGNC Symbol;Acc:18362]
chr13:102077902-102078283	MSTA	NM_004791	ITGBL1	2	8	0	0	17	integrin, beta-like 1 (with EGF-like repeat domains) [Source:HGNC Symbol;Acc:6164]
chr2:230690205-230690561	THE1C	NM_004238	TRIP12	2	8	0	0	17	thyroid hormone receptor interactor 12 [Source:HGNC Symbol;Acc:12306]
chr9:111776176-111776603	Unique	NM_003798	CTNNAL1	2	7	0	0	15.4	catenin (cadherin-associated protein), alpha-like 1 [Source:HGNC Symbol;Acc:2512]
chr10:96401241-96401760	Unique	NM_001128925	CYP2C18	7	2	0	0	15.4	cytochrome P450, family 2, subfamily C, polypeptide 18 [Source:HGNC Symbol;Acc:2620]
chr12:16166109-16166465	THE1D	NM_015954	DERA	5	4	0	0	15.4	deoxyribose-phosphate aldolase (putative) [Source:HGNC Symbol;Acc:24269]
chr13:22069514-22069849	Unique	NM_152726	EFHA1	7	2	0	0	15.4	EF-hand domain family, member A1 [Source:HGNC Symbol;Acc:31830]
chr4:22414363-22414746	Unique	NM_145290	GPR125	4	5	0	0	15.4	G protein-coupled receptor 125 [Source:HGNC Symbol;Acc:13839]
chr5:59770018-59770432	MLT1A0	NM_001165899	PDE4D	7	2	0	0	15.4	phosphodiesterase 4D, cAMP-specific [Source:HGNC Symbol;Acc:8783]
chr14:81994636-81994952	Unique	NM_005065	SEL1L	4	5	0	0	15.4	sel-1 suppressor of lin-12-like (C. elegans) [Source:HGNC Symbol;Acc:10717]
chr21:34099231-34099725	Unique	NM_001160306	SYNJ1	3	6	0	0	15.4	synaptojanin 1 [Source:HGNC Symbol;Acc:11503]
chr5:64897209-64897562	THE1A	NM_001656	TRIM23	7	2	0	0	15.4	tripartite motif containing 23 [Source:HGNC Symbol;Acc:660]
chr2:96148664-96149222	Unique	NM_001164464	TRIM43B	8	1	0	0	15.4	tripartite motif containing 43 [Source:HGNC Symbol;Acc:19015]
chr3:113041741-113042111	THE1C	NM_001164496	WDR52	3	6	0	0	15.4	WD repeat domain 52 [Source:HGNC Symbol;Acc:25631]
chr1:236942319-236942684	THE1D	NM_001103	ACTN2	2	6	0	0	13.8	actinin, alpha 2 [Source:HGNC Symbol;Acc:164]
chr7:7558779-7559097	THE1B	NM_001037763	COL28A1	6	2	0	0	13.8	collagen, type XXVIII, alpha 1 [Source:HGNC Symbol;Acc:22442]
chr5:118262682-118263065	MLT1A1	NM_173666	DTWD2	4	4	0	0	13.8	DTW domain containing 2 [Source:HGNC Symbol;Acc:19334]
chr1:15631784-15632282	THE1A	NM_052929	FHAD1	4	4	0	0	13.8	forkhead-associated (FHA) phosphopeptide binding domain 1 [Source:HGNC Symbol;Acc:29408]
chr9:28319183-28319551	MLT1E2	NM_152570	LINGO2	5	3	0	0	13.8	leucine rich repeat and Ig domain containing 2 [Source:HGNC Symbol;Acc:21207]
chr2:13112599-13113110	THE1A	NR_038434	LOC100506474	3	5	0	0	13.8
chr1:99501344-99501945	THE1B-int	NM_001010861	LPPR5	4	4	0	0	13.8	Lipid phosphate phosphatase-related protein type 5 [Source:UniProtKB/Swiss-Prot;Acc:Q32ZL2]
chr16:74663783-74664280	MIRb	NM_018124	RFWD3	5	3	0	0	13.8	ring finger and WD repeat domain 3 [Source:HGNC Symbol;Acc:25539]
chr5:80923980-80924324	THE1C	NM_001256732	SSBP2	5	3	0	0	13.8	single-stranded DNA binding protein 2 [Source:HGNC Symbol;Acc:15831]
chr12:22421486-22421843	THE1C	NM_003034	ST8SIA1	5	3	0	0	13.8	ST8 alpha-N-acetyl-neuraminide alpha-2,8-sialyltransferase 1 [Source:HGNC Symbol;Acc:10869]
chr20:44028058-44028421	THE1C	NM_001099791	SYS1	2	6	0	0	13.8	SYS1 Golgi-localized integral membrane protein homolog (S. cerevisiae) [Source:HGNC Symbol;Acc:16162]
chr1:108265939-108266637	MIR	NM_006113	VAV3	2	6	0	0	13.8	vav 3 guanine nucleotide exchange factor [Source:HGNC Symbol;Acc:12659]
chr3:157095188-157095525	THE1D	NM_001167912	VEPH1	3	5	0	0	13.8	ventricular zone expressed PH domain homolog 1 (zebrafish) [Source:HGNC Symbol;Acc:25735]
chr10:114511937-114512307	Unique	NM_145206	VTI1A	4	4	0	0	13.8	vesicle transport through interaction with t-SNAREs homolog 1A (yeast) [Source:HGNC Symbol;Acc:17792]
chr5:17219811-17220184	Unique	NM_006317	BASP1	4	3	0	0	12.1	brain abundant, membrane attached signal protein 1 [Source:HGNC Symbol;Acc:957]
chr20:55046694-55047022	MIR	NM_016407	C20orf43	5	2	0	0	12.1	chromosome 20 open reading frame 43 [Source:HGNC Symbol;Acc:15890]
chrX:24710376-24710875	MLT1A0	NM_016937	POLA1	4	3	0	0	12.1	polymerase (DNA directed), alpha 1, catalytic subunit [Source:HGNC Symbol;Acc:9173]
chr8:101143356-101143699	THE1A	NM_015668	RGS22	3	4	0	0	12.1	regulator of G-protein signaling 22 [Source:HGNC Symbol;Acc:24499]
chr4:27003188-27003581	Unique	NM_001169117	STIM2	1	6	0	0	12.1	stromal interaction molecule 2 [Source:HGNC Symbol;Acc:19205]
chr2:203088362-203088847	L2c	NM_003352	SUMO1	3	4	0	0	12.1	SMT3 suppressor of mif two 3 homolog 1 (S. cerevisiae) [Source:HGNC Symbol;Acc:12502]
chr9:84225829-84226219	Unique	NM_005077	TLE1	2	5	0	0	12.1	transducin-like enhancer of split 1 (E(sp1) homolog, Drosophila) [Source:HGNC Symbol;Acc:11837]
chr14:23788655-23789090	Unique	NM_001199839	BCL2L2	177	64	9	9	10.6	BCL2-like 2 [Source:HGNC Symbol;Acc:995]
chr7:128913784-128914141	MLT1G3-int	NM_015328	AHCYL2	3	3	0	0	10.5	adenosylhomocysteinase-like 2 [Source:HGNC Symbol;Acc:22204]
chr2:29397711-29398072	Unique	NM_024692	CLIP4	2	4	0	0	10.5	CAP-GLY domain containing linker protein family, member 4 [Source:HGNC Symbol;Acc:26108]
chr2:11589408-11589788	MamRep605	NR_003094	E2F6	4	2	0	0	10.5	E2F transcription factor 6 [Source:HGNC Symbol;Acc:3120]
chr9:5833336-5833701	MIRc	NM_024896	ERMP1	1	5	0	0	10.5	endoplasmic reticulum metallopeptidase 1 [Source:HGNC Symbol;Acc:23703]
chr1:1722971-1723318	Unique	NM_002074	GNB1	3	3	0	0	10.5	guanine nucleotide binding protein (G protein), beta polypeptide 1 [Source:HGNC Symbol;Acc:4396]
chr11:13009868-13010194	(CAAA)n	NR_038904	LOC100506305	1	5	0	0	10.5
chr2:150013036-150013698	Unique	NM_177964	LYPD6B	5	1	0	0	10.5	LY6/PLAUR domain containing 6B [Source:HGNC Symbol;Acc:27018]
chr1:39923620-39923990	MSTB	NM_012090	MACF1	3	3	0	0	10.5	microtubule-actin crosslinking factor 1 [Source:HGNC Symbol;Acc:13664]
chr6:84749661-84750012	THE1C	NM_138409	MRAP2	4	2	0	0	10.5	melanocortin 2 receptor accessory protein 2 [Source:HGNC Symbol;Acc:21232]
chr3:156506927-156507301	MLT2A1	NR_003284	PA2G4P4	1	5	0	0	10.5	proliferation-associated 2G4 pseudogene 4 [Source:HGNC Symbol;Acc:32217]
chr12:79991277-79991625	Charlie10	NM_002583	PAWR	4	2	0	0	10.5	PRKC, apoptosis, WT1, regulator [Source:HGNC Symbol;Acc:8614]
chr15:85564066-85564543	MLT1A0	NM_173454	PDE8A	5	1	0	0	10.5	phosphodiesterase 8A [Source:HGNC Symbol;Acc:8793]
chr1:114260197-114260679	THE1A-int	NM_006608	PHTF1	1	5	0	0	10.5	putative homeodomain transcription factor 1 [Source:HGNC Symbol;Acc:8939]
chr2:173792480-173792937	Unique	NM_007023	RAPGEF4	1	5	0	0	10.5	Rap guanine nucleotide exchange factor (GEF) 4 [Source:HGNC Symbol;Acc:16626]
chr6:89333241-89333612	L2	NM_003800	RNGTT	5	1	0	0	10.5	RNA guanylyltransferase and 5'-phosphatase [Source:HGNC Symbol;Acc:10073]
chr5:171702108-171702441	THE1C	NM_152277	UBTD2	5	1	0	0	10.5	ubiquitin domain containing 2 [Source:HGNC Symbol;Acc:24463]
chrX:48892027-48892465	Unique	NM_006521	TFE3	20	19	0	3	9.1	transcription factor binding to IGHM enhancer 3 [Source:HGNC Symbol;Acc:11752]
chr10:76076019-76076366	THE1D	NM_001123	ADK	4	1	0	0	8.9	adenosine kinase [Source:HGNC Symbol;Acc:257]
chr15:73072559-73072989	THE1D	NR_040107	ADPGK-AS1	3	2	0	0	8.9	ADPGK antisense RNA 1 [Source:HGNC Symbol;Acc:44144]
chr11:6427373-6427996	L2b	NM_001257326	APBB1	4	1	0	0	8.9	amyloid beta (A4) precursor protein-binding, family B, member 1 (Fe65) [Source:HGNC Symbol;Acc:581]
chr7:69116810-69117229	Unique	NM_001127232	AUTS2	2	3	0	0	8.9	autism susceptibility candidate 2 [Source:HGNC Symbol;Acc:14262]
chr6:41907406-41907869	Unique	NM_001136017	CCND3	4	1	0	0	8.9	cyclin D3 [Source:HGNC Symbol;Acc:1585]
chr7:147075875-147076232	THE1C	NM_014141	CNTNAP2	4	1	0	0	8.9	contactin associated protein-like 2 [Source:HGNC Symbol;Acc:13830]
chr16:21127372-21127929	THE1C	NM_017539	DNAH3	2	3	0	0	8.9	dynein, axonemal, heavy chain 3 [Source:HGNC Symbol;Acc:2949]
chr1:65807831-65808214	MLT1A0	NM_001256865	DNAJC6	2	3	0	0	8.9	DnaJ (Hsp40) homolog, subfamily C, member 6 [Source:HGNC Symbol;Acc:15469]
chr8:130894695-130895096	Unique	NM_001256763	FAM49B	3	2	0	0	8.9	family with sequence similarity 49, member B [Source:HGNC Symbol;Acc:25216]
chr3:180674147-180674508	Unique	NM_005087	FXR1	1	4	0	0	8.9	fragile X mental retardation, autosomal homolog 1 [Source:HGNC Symbol;Acc:4023]
chr2:241556044-241556398	MLT1F2	NM_001195382	GPR35	1	4	0	0	8.9	G protein-coupled receptor 35 [Source:HGNC Symbol;Acc:4492]
chr21:30806321-30806698	THE1B	NR_033368	GRIK1-AS2	1	4	0	0	8.9	BTB and CNC homology 1, basic leucine zipper transcription factor 1 [Source:HGNC Symbol;Acc:935]
chr6:160521962-160522412	L1MEe	NM_000876	IGF2R	4	1	0	0	8.9	insulin-like growth factor 2 receptor [Source:HGNC Symbol;Acc:5467]
chr8:92143027-92143385	MLT1A0	NM_001129890	LRRC69	1	4	0	0	8.9	leucine rich repeat containing 69 [Source:HGNC Symbol;Acc:34303]
chr3:46546326-46546674	THE1C	NM_002343	LTF	3	2	0	0	8.9	lactotransferrin [Source:HGNC Symbol;Acc:6720]
chr2:27245418-27245854	Unique	NM_012326	MAPRE3	4	1	0	0	8.9	microtubule-associated protein, RP/EB family, member 3 [Source:HGNC Symbol;Acc:6892]
chr17:55340548-55340965	Unique	NM_170721	MSI2	3	2	0	0	8.9	musashi homolog 2 (Drosophila) [Source:HGNC Symbol;Acc:18585]
chr12:7921424-7921794	MLT2C1	NM_001145465	NANOGNB	3	2	0	0	8.9	NANOG neighbor homeobox [Source:HGNC Symbol;Acc:24958]
chr17:73694192-73694557	Unique	NM_013260	SAP30BP	1	4	0	0	8.9	SAP30 binding protein [Source:HGNC Symbol;Acc:30785]
chr4:10117179-10117687	5S	NM_005112	WDR1	12	14	0	2	8.6	WD repeat domain 1 [Source:HGNC Symbol;Acc:12754]
chr7:40023459-40023951	Unique	NM_031267	CDK13	3	1	0	0	7.3	cyclin-dependent kinase 13 [Source:HGNC Symbol;Acc:1733]
chr20:20019470-20020005	Unique	NM_016652	CRNKL1	1	3	0	0	7.3	crooked neck pre-mRNA splicing factor-like 1 (Drosophila) [Source:HGNC Symbol;Acc:15762]
chr17:57681088-57681421	L1MC4	NM_001166301	DHX40	3	1	0	0	7.3	DEAH (Asp-Glu-Ala-His) box polypeptide 40 [Source:HGNC Symbol;Acc:18018]
chr18:32485080-32485405	THE1C	NM_032975	DTNA	3	1	0	0	7.3	dystrobrevin, alpha [Source:HGNC Symbol;Acc:3057]
chr1:94014141-94014559	Unique	NM_017737	FNBP1L	2	2	0	0	7.3	formin binding protein 1-like [Source:HGNC Symbol;Acc:20851]
chr6:25597265-25597709	MSTB2	NM_017640	LRRC16A	2	2	0	0	7.3	leucine rich repeat containing 16A [Source:HGNC Symbol;Acc:21581]
chr21:30312307-30312664	Unique	NM_015565	LTN1	1	3	0	0	7.3	listerin E3 ubiquitin protein ligase 1 [Source:HGNC Symbol;Acc:13082]
chr12:53844329-53844711	L1MC5	NM_031989	PCBP2	2	2	0	0	7.3	poly(rC) binding protein 2 [Source:HGNC Symbol;Acc:8648]
chr6:18462895-18463247	Unique	NM_182757	RNF144B	3	1	0	0	7.3	ring finger protein 144B [Source:HGNC Symbol;Acc:21578]
chr9:104321943-104322301	L1PB1	NM_019592	RNF20	1	3	0	0	7.3	ring finger protein 20, E3 ubiquitin protein ligase [Source:HGNC Symbol;Acc:10062]
chrX:19807522-19807977	MLT1B	NM_031892	SH3KBP1	17	5	2	0	7.3	SH3-domain kinase binding protein 1 [Source:HGNC Symbol;Acc:13867]
chr20:13591630-13592011	Unique	NM_017714	TASP1	2	2	0	0	7.3	taspase, threonine aspartase, 1 [Source:HGNC Symbol;Acc:15859]
chr2:188352435-188352816	Unique	NM_006287	TFPI	2	2	0	0	7.3	tissue factor pathway inhibitor (lipoprotein-associated coagulation inhibitor) [Source:HGNC Symbol;Acc:11760]
chr3:142454385-142454779	Unique	NM_003304	TRPC1	2	2	0	0	7.3	transient receptor potential cation channel, subfamily C, member 1 [Source:HGNC Symbol;Acc:12333]
chr3:21604461-21605157	Unique	NM_024697	ZNF385D	3	1	0	0	7.3	zinc finger protein 385D [Source:HGNC Symbol;Acc:26191]
chr8:7225523-7225844	Unique	NM_001164457	ZNF705G	1	3	0	0	7.3	zinc finger protein 705G [Source:HGNC Symbol;Acc:37134]
chr1:115275468-115275980	Unique	NM_007158	CSDE1	45	10	1	5	6.9	cold shock domain containing E1, RNA-binding [Source:HGNC Symbol;Acc:29905]
chr5:142295136-142295503	Unique	NM_015071	ARHGAP26	4	6	0	1	5.7	Rho GTPase activating protein 26 [Source:HGNC Symbol;Acc:17073]
chrX:85145344-85145673	THE1A	NM_000390	CHM	2	1	0	0	5.7	choroideremia (Rab escort protein 1) [Source:HGNC Symbol;Acc:1940]
chr2:172580499-172581134	Unique	NM_001378	DYNC1I2	2	1	0	0	5.7	dynein, cytoplasmic 1, intermediate chain 2 [Source:HGNC Symbol;Acc:2964]
chr2:25338299-25338742	MLT1D	NM_014971	EFR3B	2	1	0	0	5.7	EFR3 homolog B (S. cerevisiae) [Source:HGNC Symbol;Acc:29155]
chr8:141615970-141616452	Unique	NM_012154	EIF2C2	2	1	0	0	5.7	eukaryotic translation initiation factor 2C, 2 [Source:HGNC Symbol;Acc:3263]
chr14:66081311-66081770	MLT1D	NM_004480	FUT8	2	1	0	0	5.7	fucosyltransferase 8 (alpha (1,6) fucosyltransferase) [Source:HGNC Symbol;Acc:4019]
chr3:197463960-197464460	Unique	NM_032288	FYTTD1	1	2	0	0	5.7	forty-two-three domain containing 1 [Source:HGNC Symbol;Acc:25407]
chr7:16458149-16458518	THE1D	NM_001101426	ISPD	2	1	0	0	5.7	isoprenoid synthase domain containing [Source:HGNC Symbol;Acc:37276]
chr6:15468058-15468440	Unique	NM_004973	JARID2	2	1	0	0	5.7	jumonji, AT rich interactive domain 2 [Source:HGNC Symbol;Acc:6196]
chr9:2835272-2835640	L1M5	NM_014878	KIAA0020	2	1	0	0	5.7	KIAA0020 [Source:HGNC Symbol;Acc:29676]
chr3:113395213-113395579	THE1C	NM_001009899	KIAA2018	2	1	0	0	5.7	KIAA2018 [Source:HGNC Symbol;Acc:30494]
chr1:117948522-117948889	Unique	NM_006699	MAN1A2	2	1	0	0	5.7	mannosidase, alpha, class 1A, member 2 [Source:HGNC Symbol;Acc:6822]
chr7:104655967-104656341	Unique	NM_182931	MLL5	2	1	0	0	5.7	myeloid/lymphoid or mixed-lineage leukemia 5 (trithorax homolog, Drosophila) [Source:HGNC Symbol;Acc:18541]
chr9:103211195-103211526	Unique	NM_080655	MSANTD3	1	2	0	0	5.7	Myb/SANT-like DNA-binding domain containing 3 [Source:HGNC Symbol;Acc:23370]
chr7:158440567-158440929	Unique	NM_017760	NCAPG2	2	1	0	0	5.7	non-SMC condensin II complex, subunit G2 [Source:HGNC Symbol;Acc:21904]
chr17:16019311-16019692	THE1B	NM_006311	NCOR1	1	2	0	0	5.7	nuclear receptor corepressor 1 [Source:HGNC Symbol;Acc:7672]
chr15:56134859-56135380	THE1B	NM_006154	NEDD4	1	2	0	0	5.7	neural precursor cell expressed, developmentally down-regulated 4, E3 ubiquitin protein ligase [Source:HGNC Symbol;Acc:7727]
chr20:2946023-2946479	Unique	NM_080841	PTPRA	2	1	0	0	5.7	protein tyrosine phosphatase, receptor type, A [Source:HGNC Symbol;Acc:9664]
chr3:139263518-139263893	MLT1D	NM_002899	RBP1	1	2	0	0	5.7	retinol binding protein 1, cellular [Source:HGNC Symbol;Acc:9919]
chr1:175997068-175997434	THE1B	NM_022457	RFWD2	1	2	0	0	5.7	ring finger and WD repeat domain 2, E3 ubiquitin protein ligase [Source:HGNC Symbol;Acc:17440]
chr3:186860090-186860485	THE1C	NM_052969	RPL39L	1	2	0	0	5.7	ribosomal protein L39-like [Source:HGNC Symbol;Acc:17094]
chr12:24103872-24104257	Unique	NM_006940	SOX5	1	2	0	0	5.7	SRY (sex determining region Y)-box 5 [Source:HGNC Symbol;Acc:11201]
chr2:210709512-210709976	MLT1A	NM_182587	UNC80	1	2	0	0	5.7	unc-80 homolog (C. elegans) [Source:HGNC Symbol;Acc:26582]
chr1:52215179-52215516	Unique	NM_148905	OSBPL9	4	5	1	0	5.1	oxysterol binding protein-like 9 [Source:HGNC Symbol;Acc:16386]
chr7:94876302-94876747	Unique	NM_001166160	PPP1R9A	6	3	0	1	5.1	protein phosphatase 1, regulatory subunit 9A [Source:HGNC Symbol;Acc:14946]
chr10:12227325-12227817	Unique	NM_014142	NUDT5	2	6	0	1	4.6	nudix (nucleoside diphosphate linked moiety X)-type motif 5 [Source:HGNC Symbol;Acc:8052]
chr3:9845007-9845494	L3	NM_001198793	ARPC4-TTLL3	16	7	1	3	4.2	ARPC4-TTLL3 readthrough [Source:HGNC Symbol;Acc:38830]
chr2:178304984-178305488	L1MC4a	NM_003659	AGPS	1	1	0	0	4	alkylglycerone phosphate synthase [Source:HGNC Symbol;Acc:327]
chr15:35225195-35225574	MIR3	NM_014691	AQR	1	1	0	0	4	aquarius homolog (mouse) [Source:HGNC Symbol;Acc:29513]
chr2:68280381-68280978	L2c	NM_001190265	C1D	1	1	0	0	4	C1D nuclear receptor corepressor [Source:HGNC Symbol;Acc:29911]
chr7:107165638-107165933	Unique	NM_001161520	COG5	1	1	0	0	4	component of oligomeric golgi complex 5 [Source:HGNC Symbol;Acc:14857]
chr15:49437655-49438011	Unique	NM_004236	COPS2	1	1	0	0	4	COP9 constitutive photomorphogenic homolog subunit 2 (Arabidopsis) [Source:HGNC Symbol;Acc:30747]
chr4:1675825-1676226	MLT1C	NM_001013622	FAM53A	1	1	0	0	4	family with sequence similarity 53, member A [Source:HGNC Symbol;Acc:31860]
chr13:101723260-101723619	THE1C	NM_052867	NALCN	1	1	0	0	4	sodium leak channel, non-selective [Source:HGNC Symbol;Acc:19082]
chr8:126142275-126142610	L1MC3	NM_173685	NSMCE2	1	1	0	0	4	non-SMC element 2, MMS21 homolog (S. cerevisiae) [Source:HGNC Symbol;Acc:26513]
chr7:102082078-102082577	Unique	NM_032831	ORAI2	1	1	0	0	4	ORAI calcium release-activated calcium modulator 2 [Source:HGNC Symbol;Acc:21667]
chr3:72831946-72832273	Unique	NM_018130	SHQ1	1	1	0	0	4	SHQ1 homolog (S. cerevisiae) [Source:HGNC Symbol;Acc:25543]
chr11:18654795-18655413	Unique	NM_194285	SPTY2D1	1	1	0	0	4	SPT2, Suppressor of Ty, domain containing 1 (S. cerevisiae) [Source:HGNC Symbol;Acc:26818]
chr14:64511156-64511574	THE1B	NM_182914	SYNE2	1	1	0	0	4	spectrin repeat containing, nuclear envelope 2 [Source:HGNC Symbol;Acc:17084]
chr15:42524342-42524674	FRAM	NM_015497	TMEM87A	1	1	0	0	4	transmembrane protein 87A [Source:HGNC Symbol;Acc:24522]
chr5:918873-919565	Unique	NM_004237	TRIP13	1	1	0	0	4	thyroid hormone receptor interactor 13 [Source:HGNC Symbol;Acc:12307]
chr7:138950152-138950633	MLT1D	NM_173569	UBN2	1	1	0	0	4	ubinuclein 2 [Source:HGNC Symbol;Acc:21931]
chr8:124153345-124153716	Unique	NM_145647	WDR67	1	1	0	0	4	WD repeat domain 67 [Source:HGNC Symbol;Acc:30888]
chr7:120702635-120703012	THE1B	NM_001105533	CPED1	28	6	4	3	3.7	cadherin-like and PC-esterase domain containing 1 [Source:HGNC Symbol;Acc:26159]
chr8:54891056-54891516	MER44D	NM_006756	TCEA1	4	6	1	1	3.4	transcription elongation factor A (SII), 1 [Source:HGNC Symbol;Acc:11612]
chr7:44614494-44614969	MLT1D	NM_182547	TMED4	2	7	2	0	3.1	transmembrane emp24 protein transport domain containing 4 [Source:HGNC Symbol;Acc:22301]
chr12:49349963-49350358	Unique	NM_001659	ARF3	21	18	4	7	2.8	ADP-ribosylation factor 3 [Source:HGNC Symbol;Acc:654]
chr2:139311971-139312287	Unique	NM_001001664	SPOPL	19	20	3	9	2.6	speckle-type POZ protein-like [Source:HGNC Symbol;Acc:27934]
chr17:8339942-8340288	MIRc	NM_030808	NDEL1	1	6	0	2	2.4	nudE nuclear distribution E homolog (A. nidulans)-like 1 [Source:HGNC Symbol;Acc:17620]
chr12:50481951-50482290	Unique	NM_003076	SMARCD1	4	3	0	2	2.4	SWI/SNF related, matrix associated, actin dependent regulator of chromatin, subfamily d, member 1 [Source:HGNC Symbol;Acc:11106]
chr1:145102667-145103096	MLT1A0	NM_004892	SEC22B	10	4	2	3	2.1	vesicle-trafficking protein SEC22b precursor [Source:RefSeq peptide;Acc:NP_004883]
chr4:99308522-99308866	Unique	NM_021159	RAP1GDS1	21	25	5	13	2	RAP1, GTP-GDP dissociation stimulator 1 [Source:HGNC Symbol;Acc:9859]
