# Supplementary material for: DUX4 Binding to Retroelements Creates Promoters That Are Active in FSHD Muscle and Testis
Source: PLoS Genet. 2013 Nov 21;9(11):e1003947. doi: 10.1371/journal.pgen.1003947 (PMC3836709; doi:10.1371/journal.pgen.1003947)
Supplement: Table S5 — DUX4-bound regions used as previously undescribed alternative promoters for annotated lncRNAs (see Methods). (XLSX) [file pgen.1003947.s018.xlsx]

## Sheet: supplementaryTable5.csv
Supplementary Table 5. DUX4-bound regions that appear to be used as previously undescribed alternative promoters for annotated lncRNAs.
peak location	repetitive element?	transcript name	linking read count, 54-1 myoblasts + DUX4	linking read count, MB135 myoblasts + DUX4	linking read count, control 54-1 myoblasts	linking read count, control MB135 myoblasts	DUX4 activation ratio
chr5:17610218-17610669	Unique	TCONS_00009889	186	110	0	0	480.1
chr7:20247408-20247753	THE1D	TCONS_l2_00027065	61	29	0	0	146.5
chr7:20247408-20247753	THE1D	TCONS_l2_00027063	60	29	0	0	144.9
chr7:20247408-20247753	THE1D	TCONS_l2_00025703	59	29	0	0	143.3
chr7:20247408-20247753	THE1D	TCONS_l2_00025702	41	23	0	0	104.4
chr7:20247408-20247753	THE1D	TCONS_l2_00027064	41	23	0	0	104.4
chr7:20247408-20247753	THE1D	TCONS_l2_00025701	40	23	0	0	102.8
chr18:57713116-57713513	L1MC3	TCONS_00026346	14	4	0	0	30
chr19:56713368-56713730	Unique	TCONS_l2_00012725	12	4	0	0	26.7
chrX:36183846-36184175	MLT1B	TCONS_00017151	9	6	0	0	25.1
chr10:112312136-112312624	THE1B	TCONS_00018333	4	10	0	0	23.5
chr10:112312136-112312624	THE1B	TCONS_00018334	4	10	0	0	23.5
chrX:36183846-36184175	MLT1B	TCONS_00017152	8	6	0	0	23.5
chr8:110055921-110056286	THE1B-int	TCONS_00015134	5	7	0	0	20.2
chr14:70271478-70271847	MLT1A0	TCONS_00022543	9	1	0	0	17
chr4:138241264-138241769	THE1B-int	TCONS_00007845	3	5	0	0	13.8
chr2:13112599-13113110	THE1A	TCONS_00002746	3	5	0	0	13.8
chr2:13112599-13113110	THE1A	TCONS_00004150	3	5	0	0	13.8
chr9:77084445-77084818	THE1C	TCONS_00016360	4	3	0	0	12.1
chr20:1398805-1399227	MLT1K	TCONS_l2_00016420	3	3	0	0	10.5
chr20:1398805-1399227	MLT1K	TCONS_l2_00016421	3	3	0	0	10.5
chr20:1398805-1399227	MLT1K	TCONS_l2_00016422	3	3	0	0	10.5
chr20:1398805-1399227	MLT1K	TCONS_l2_00016423	3	3	0	0	10.5
chr13:33439789-33440190	MLT2A1	TCONS_00021632	1	3	0	0	7.3
chr4:41750147-41750561	Unique	TCONS_00007520	1	2	0	0	5.7
chr12:108273940-108274801	Unique	TCONS_l2_00006407	1	2	0	0	5.7
chr2:171585248-171586165	MLT1J	TCONS_l2_00014982	2	1	0	0	5.7
chr4:138231298-138231637	THE1D	TCONS_00007845	1	1	0	0	4
chr10:110231687-110232146	Unique	TCONS_00018600	1	1	0	0	4
