# Supplementary material for: DUX4 Binding to Retroelements Creates Promoters That Are Active in FSHD Muscle and Testis
Source: PLoS Genet. 2013 Nov 21;9(11):e1003947. doi: 10.1371/journal.pgen.1003947 (PMC3836709; doi:10.1371/journal.pgen.1003947)
Supplement: Table S6 — Primers used for RT-PCR and 5′-RACE experiments. (XLSX) [file pgen.1003947.s019.xlsx]

## Sheet: Sheet1
Table S6. Primers used for RT-PCR and 5'-RACE experiments.
Product Name	Primer Sequence	Direction	Procedure
THE1B-HEY1	5' ACTGCTCCTTGTCCTCAGATG 3'	forward	RT-PCR
	5' GGGGACATGGAACCTAGAGC 3'	reverse	RT-PCR
	5' TCTGGGAAGATGTAGTTGGGGACATGGA 3'	reverse	5'-RACE
	5' TGGGGACATGGAACCTAGAGCCGAACT 3'	reverse, nested	5'-RACE
MLT1E1A-NT5C1B	5' TGACATCCAGCAACTTGGAC 3'	forward	RT-PCR
	5' GTGATGGCGTTCTTGGGTTT 3'	reverse	RT-PCR
	5' TCCAGTCTCATCTGGGTTGTTGGCAGA 3'	reverse	5'-RACE
	5' GGACGGAAGTCCAAGTTGCTGGATGTC 3'	reverse, nested	5'-RACE
MLT1B-PPCS	5' CTGTTTGAGCCACCCAGTTT 3'	forward	RT-PCR
	5' ATTTCCAAAGCCTTCCGAGC 3'	reverse	RT-PCR
	5' AAATCTGACACAGCCGCAGCCAGGT 3'	reverse	5'-RACE
	5' ACAGCCGCAGCCAGGTAAAACATCG 3'	reverse, nested	5'-RACE
MLT1D-DDX10 antisense	5' GGCAAAACGGCCAACTCTCC 3'	forward	RT-PCR
	5' CGTATGGCCTCCAGAACTGT 3'	reverse	RT-PCR
MLT1C-lncRNA	5' CTGGCTACACACACTGAGGT 3'	forward	RT-PCR
	5' AACTATGACGTGAGACCGCA 3'	reverse	RT-PCR
THE1C-lncRNA	5' TTCTCTTTGCTGCCACTGTG 3'	forward	RT-PCR
	5' CCAAGTTCCACCGCGTTTTA 3'	reverse	RT-PCR
THE1C internal region	5' TACCCAAAAATGTGGAAGCGA 3'	forward	RT-PCR
	5' AGCTAGAGTGACTGGGATGC 3'	reverse	RT-PCR
ERVL internal region (chr14)	5' GTCTGGGTTGGGCTGTTGTA 3'	forward	RT-PCR
	5' CCTGGACACTTCGTGCTCTT 3'	reverse	RT-PCR
ERVL internal region (chr11)	5' CCATAAGGTCCGCCAGAAGC 3'	forward	RT-PCR
	5' CTATGGGAGCCCGTCAAAGG 3'	reverse	RT-PCR
